# Supplementary material for: Regulation of Circadian Genes Nr1d1 and Nr1d2 in Sex-Different Manners during Liver Aging
Source: Int J Mol Sci. 2022 Sep 2;23(17):10032. doi: 10.3390/ijms231710032 (PMC9456386; doi:10.3390/ijms231710032)
Supplement: Supplementary file 1 [file ijms-23-10032-s001.zip › Table S1.xlsx]

## Sheet: Sheet1
OM vs YM
Genes	P-value	Fold Change
A1bg	0.00065	268.727
AABR06051375.1	0.01045	173.645
Igfbp2	5e-05	51.2685
Prlr	0.00125	49.18
Gzmk	0.00515	43.7133
Hopx	0.0039	35.261
Serpina7	5e-05	35.0174
Klrb1a	0.02405	27.8576
Nkg7	0.0004	27.0958
Rps9	0.01055	22.4711
Cyp2c12	5e-05	21.4068
Spsb4	0.00415	19.8353
Cst7	0.01545	16.4498
5S_rRNA	0.01035	15.5625
Tbx21	0.0003	14.8254
Phgdh	5e-05	14.3204
Lgals1	0.0018	13.737
Rgs1	0.01065	13.2691
Mthfd2	0.00615	13.1775
Asns	0.0003	12.8171
Psat1	0.00915	12.295
Ncr1	0.0078	12.295
Lck	0.00055	11.9588
AABR06014686.1	0.0398	11.3924
LOC100911107	0.0191	10.7034
Adam8	0.0008	10.2674
Fabp4	0.0192	10.0561
Myo1g	0.0029	9.98664
Ccl5	5e-05	9.91766
MGC105649	0.01895	9.64646
Coro1a	5e-05	9.31787
Cd36	5e-05	9.31787
Rhpn1	0.00985	9.25351
S100a6	0.0013	9.25351
Kcnab2	0.01665	9.18959
Ezr	5e-05	9.18959
Trim24	0.0007	8.75435
Egr1	5e-05	8.1681
Parvg	0.0023	8.11168
Il10ra	0.017	7.56846
Atp2a3	0.03105	7.51618
Gzmm	0.0059	7.31065
Abcc3	0.00355	7.21
Prr32	0.00785	7.06162
Fmnl1	0.00015	7.06162
Klri1	0.0229	6.82108
Nr1d1	0.0007	6.6807
Hmgb2l1	0.04135	6.58873
Cd8a	0.0046	6.54322
Lcn2	0.0009	6.49802
Tbc1d10c	0.009	6.40856
Hmgb2	5e-05	6.40856
2021-09-01	0.00435	6.32033
Ptprcap	0.00995	6.23332
TRBC2	0.02705	6.06287
Myo1f	0.00025	6.02099
Kifc1	0.01125	5.89708
Syne4	0.0285	5.85634
Cdca7	0.0129	5.57897
Aurkb	0.0134	5.54044
Pkm	5e-05	5.54044
Myo7b	0.02445	5.50217
Akna	0.0018	5.50217
Trpm4	0.0016	5.46416
Gpnmb	5e-05	5.46416
Lcp1	5e-05	5.24157
Slc7a5	0.001	5.16941
Ifi47	0.0002	5.1337
Mcm5	0.0177	5.06303
Rac2	5e-05	5.02805
Slc30a3	0.01	4.99332
Mt2A	0.0001	4.95883
Lifr	0.004	4.92458
Cd44	0.01895	4.89056
Ccna2	0.021	4.85678
RT1-Ba	0.02075	4.85678
Cenpt	0.04675	4.78991
Ly6al	0.0373	4.78991
Emb	0.01955	4.78991
Mcm3	0.01295	4.65893
Map4k1	0.0066	4.62675
Anxa2	5e-05	4.59479
Trim59	0.0495	4.53154
Fgf21	0.00105	4.53154
Id1	0.00485	4.50023
Crip1	0.0059	4.46915
Plk1	0.0483	4.43828
Top2a	0.0028	4.37717
Arhgap11a	0.02915	4.34694
Cd9	0.0151	4.34694
Cyfip2	0.00525	4.34694
Rgs16	0.0004	4.34694
Mybl2	0.0139	4.31691
Pla1a	0.00065	4.28709
Vav1	0.0087	4.25748
Il2rb	0.0048	4.22807
LOC100912469	0.00025	4.19887
Rtn4	0.00015	4.19887
Gadd45b	0.03195	4.16986
Acsm2a	0.00835	4.14106
Cdt1	0.03615	4.11246
Pycard	0.0177	4.08405
Atg16l2	0.0012	4.05584
Acsf2	5e-05	4.02782
Rasa3	0.01805	4
Gtse1	0.00925	4
Sash3	0.0068	4
Gstp1	0.0003	4
Arl4d	0.036	3.97237
Dbp	0.0011	3.97237
Blk	0.03695	3.94493
Ptk2b	0.00225	3.89062
Emp3	0.00835	3.86375
Fyn	0.0023	3.86375
Ptprc	0.00025	3.86375
Cyp26a1	0.021	3.81055
Vopp1	0.0429	3.78423
Syk	0.0138	3.78423
Acap1	0.02335	3.73213
Arhgap9	0.00985	3.73213
Fxyd5	0.0095	3.73213
Was	0.029	3.70635
Cdk1	0.02565	3.70635
Abr	0.00465	3.70635
Vim	5e-05	3.70635
Lgals3	0.00075	3.68075
Cdc25b	0.0065	3.65533
C4b	0.00015	3.65533
Arhgap27	0.0286	3.5801
Cd24	0.01695	3.5801
St14	0.048	3.55537
Stambpl1	0.0295	3.55537
S100a10	0.0027	3.55537
Tlr2	0.04645	3.53081
Prf1	0.0304	3.53081
Tmem173	0.0468	3.50642
Bub1	0.0346	3.43426
Tes	0.0178	3.43426
Cers5	0.01545	3.38698
Nrp2	0.0141	3.38698
Osmr	0.03875	3.36359
Iqgap1	0.0027	3.36359
Nckap1l	0.00265	3.36359
Pnpla5	0.0009	3.36359
Glipr1	0.01075	3.29436
Pla2g2d	0.02745	3.27161
Ckb	0.0031	3.27161
Nup107	0.0166	3.22657
Mt1	0.00015	3.22657
MGC114492	0.03835	3.20428
Cd22	0.00835	3.20428
Resp18	0.02505	3.18215
Sult4a1	0.0119	3.18215
Chpf	0.01185	3.18215
Junb	0.0028	3.18215
Arhgdib	0.002	3.18215
Neurl3	0.03945	3.16017
Itgb2	0.0012	3.13834
Agap2	0.0413	3.11666
Csf2rb	0.0207	3.11666
IGH-6	0.0112	3.11666
Arhgef3	0.00335	3.11666
Marco	0.0005	3.11666
Renbp	0.0433	3.09513
LOC688090	0.00445	3.09513
Laptm5	0.00055	3.09513
Hmox1	0.00045	3.09513
Pfkp	0.04875	3.07375
Tnfrsf21	0.04875	3.07375
Elmo1	0.0477	3.07375
Klrg1	0.0228	3.07375
Enpp5	0.00705	3.01049
Ripk3	0.0361	2.9897
Bmp7	0.0138	2.96905
Ccdc88b	0.02775	2.94854
Flna	0.00115	2.94854
Prkch	0.0131	2.92817
RT1-Da	0.0009	2.90795
Bak1	0.0306	2.86791
Slc7a7	0.0233	2.8481
Napsa	0.0153	2.8481
Evl	0.02035	2.82843
Tal1	0.0459	2.80889
Cd63	0.0012	2.78949
Tsc22d4	0.02495	2.77022
Slc25a4	0.0087	2.77022
Cyp4a2	0.002	2.77022
Dpp7	0.008	2.75108
Sec14l1	0.0191	2.73208
Pnpla3	0.0017	2.73208
Dock10	0.0403	2.71321
Acsm5	0.00305	2.69447
RT1-Db1	0.00285	2.69447
Gfra3	0.0135	2.65737
Kifc3	0.01175	2.65737
Jak3	0.0038	2.65737
Snrpf	0.0144	2.63902
Cbx3	0.0057	2.63902
Myc	0.00455	2.63902
Arhgap25	0.0266	2.62079
Adamdec1	0.02695	2.60268
Itgal	0.0099	2.60268
Mob3a	0.0089	2.60268
Cndp1	0.04995	2.58471
Oasl	0.023	2.58471
Tpd52l1	0.0431	16
Rab27a	0.0215	2.56685
Dmbt1	0.02685	2.54912
Ubd	0.00315	2.54912
Msn	0.00445	2.51403
Plek	0.0446	2.49666
RGD1559459	0.02015	2.49666
Ppp2r1b	0.0177	2.49666
Gas6	0.0102	2.49666
Wfdc21	0.00515	2.49666
Limd2	0.0277	2.47942
Cybb	0.01805	2.47942
Fermt3	0.01535	2.47942
Unc5cl	0.0114	2.47942
Pik3cd	0.02895	2.46229
Elovl6	0.02825	2.46229
Uap1l1	0.03965	2.42839
Lfng	0.0382	2.42839
Cd74	0.01165	2.41162
Qsox1	0.01505	2.39496
Abcb1b	0.00665	2.39496
Mcm2	0.0273	2.36199
Dcn	0.04	2.34567
Slfn2	0.01785	2.34567
Plxnb1	0.0071	2.34567
Ucp2	0.00635	2.34567
Trim35	0.03575	2.32947
Bin2	0.0335	2.32947
Hcls1	0.02605	2.32947
Prr5	0.038	2.31338
Igfbp1	0.00925	2.31338
Ptprn	0.02875	2.28153
Cd5l	0.00865	2.28153
Bzw2	0.02875	2.26577
Mcm4	0.04515	2.25012
Ppp1r9b	0.0205	2.25012
Map4k4	0.049	2.23457
Wipf1	0.03795	2.23457
Mx1	0.0353	2.23457
Sema4a	0.0367	2.20381
Aldoa	0.011	2.20381
Sdc3	0.0356	2.18859
Cd4	0.0266	2.18859
Serpinb9	0.0213	2.18859
Cryab	0.04605	2.17347
Inpp5d	0.0457	2.17347
Cd163	0.0134	2.17347
Impa2	0.04615	2.15846
Tuba1a	0.0133	2.14355
Csf1	0.03295	2.11404
Lbp	0.0258	2.11404
Acp5	0.02375	2.11404
Ces2e	0.01945	2.09943
Cd53	0.041	2.08493
Clic1	0.02985	2.08493
Axl	0.02795	2.08493
Snx18	0.03375	2.07053
Pld4	0.03305	2.05623
Nab2	0.03035	2.05623
Nupr1	0.02315	2.05623
Gsta3	0.01925	2.05623
Aldh1a1	0.0411	2.04202
Lyc2	0.0192	2.04202
Cars	0.02455	2.02792
Fcer1g	0.02725	2.01391
Lgmn	0.02515	2
Crat	0.0287	1.99446
Aldh1a7	0.04915	1.98618
Rbm3	0.04135	1.97657
Plekha1	0.0455	1.97247
Tagln2	0.0282	1.97247
Slfn3	0.04425	1.9711
Emr1	0.0374	1.96973
Dnmt1	0.03805	1.95071
Hnrnpa1	0.0379	1.9292
Cnp	0.04425	1.92519
Limk2	0.0428	1.8908
Plin3	0.04675	1.87644
Csf1r	0.0463	1.84805
Ets1	0.04545	1.8264
LOC689574	0.04855	-1.81756
Bbox1	0.0488	-1.83147
Trak1	0.0474	-1.84038
Tmem223	0.04525	-1.84933
Ddc	0.0443	-1.85189
Acot12	0.0451	-1.85575
LOC100363472	0.0429	-1.86607
Snx11	0.04805	-1.86865
Paqr7	0.04955	-1.88426
Acy3	0.0376	-1.88949
Tspan12	0.0385	-1.89343
Akr1e2	0.04435	-1.89868
Pxmp4	0.03445	-1.9
Ces2h	0.0383	-1.90396
Slc25a30	0.0458	-1.9066
Csrp1	0.03795	-1.9066
Ppp2r5e	0.04245	-1.91587
RGD1565616	0.04535	-1.92385
Mab21l3	0.0483	-1.92519
Vps37b	0.0442	-1.95342
Helz2	0.03665	-1.97657
C2cd2	0.0464	-1.97931
Pigc	0.0361	-1.99032
Zfp189	0.03155	-1.99723
Enpp2	0.02815	-2.01391
Tex12	0.02065	-2.01391
Alas1	0.03425	-2.02792
Per2	0.0231	-2.04202
LOC681366	0.02	-2.04202
Sdr9c7	0.035	-2.05623
Ces2g	0.0235	-2.05623
Lyc2	0.01815	-2.05623
Ppp1r14a	0.04935	-2.07053
Hdac2	0.0191	-2.07053
Akr1c12	0.04675	-2.08493
Pex11a	0.0348	-2.08493
Nnmt	0.0203	-2.08493
Tmed5	0.02015	-2.08493
Dusp1	0.01875	-2.08493
Igfals	0.0494	-2.09943
Slc39a4	0.01705	-2.09943
Kynu	0.02465	-2.11404
Arntl	0.02315	-2.11404
Bcl6	0.01705	-2.11404
Ldhd	0.0412	-2.12874
Smarca2	0.01775	-2.14355
Dexi	0.0216	-2.15846
Tsc22d3	0.01635	-2.15846
Gstm7	0.01565	-2.17347
Etnppl	0.02105	-2.20381
RGD1559600	0.01615	-2.20381
Usp2	0.01995	-2.23457
Hhex	0.0111	-2.25012
Mfsd2a	0.01035	-2.25012
Eif4ebp3	0.0222	-2.28153
Lect2	0.00865	-2.28153
Sult1c3	0.0206	-2.2974
Csad	0.0204	-2.31338
Lpin1	0.009	-2.31338
Zfp69	0.0384	-2.32947
A1cf	0.0317	-2.34567
Ppard	0.01035	-2.34567
Rnd2	0.00815	-2.34567
Acnat2	0.045	-2.36199
Amdhd1	0.02455	-2.36199
Ptprg	0.0221	-2.37841
Hacl1	0.0169	-2.37841
Agpat6	0.00635	-2.37841
Crem	0.04045	-2.39496
Gfra1	0.0183	-2.39496
Cd14	0.0061	-2.39496
Cesl1	0.00615	-2.42839
Cml2	0.0234	-2.46229
Agmo	0.0106	-2.46229
RGD1564865	0.0063	-2.47942
Rcan1	0.0132	-2.49666
Hsd3b5	0.03155	-2.53151
AABR06004056.1	0.01865	-2.53151
Atp11c	0.00245	-2.53151
Zdhhc23	0.012	-2.56685
H3f3c	0.02145	-2.60268
RGD1565421	0.01805	-2.62079
Cish	0.00615	-2.62079
Cyp2d4	0.0034	-2.62079
Gck	0.00225	-2.62079
Map1b	0.0175	-2.67586
Tsku	0.0113	-2.71321
Paqr9	0.002	-2.73208
AABR06029450.1	0.0449	-2.77022
Col27a1	0.0061	-2.78949
Zbtb16	0.0189	-2.8481
Dmxl2	0.0091	-2.8481
Cela1	0.0068	-2.8481
Fam89a	0.0052	-2.88786
Ccrn4l	0.02	-2.90795
LOC680367	0.00705	-2.92817
Oat	0.0028	-2.92817
Slc46a1	0.0007	-2.96905
Slc13a4	0.00055	-2.9897
Hsd11b2	0.03715	-3.03143
Mcm10	0.0096	-3.07375
Ces1c	0.0269	-3.09513
Cyp3a2	0.02015	-3.09513
Slc16a4	0.00035	-3.09513
Rps6	0.0071	-3.11666
Tgm1	0.04465	-3.18215
Akr1c3	0.00595	-3.18215
Cry1	0.0009	-3.22657
Ranbp17	0.0207	-3.31728
Rtn4rl2	0.0008	-3.31728
AABR06028510.1	0.0007	-3.34035
Ces1d	0.0025	-3.36359
Akr1c1	5e-05	-3.41054
Cyp2c13	0.043	-3.43426
Cyp7b1	0.0006	-3.43426
RGD1562392	0.01385	-3.53081
Cdh17	0.0001	-3.53081
AABR06044809.1	5e-05	-3.55537
ste2	0.0112	-3.5801
Sds	0.00145	-3.5801
Slc1a3	0.02645	-3.605
Pfkfb1	5e-05	-3.65533
LOC100365958	5e-05	-3.70635
Cyp3a18	0.00175	-3.75809
AABR06050253.1	0.0008	-3.78423
Cyp3a85-ps	0.00045	-3.81055
Sez6	5e-05	-3.86375
Socs2	0.0013	-4.14106
Pcp4l1	0.008	-4.16986
Rgn	0.0014	-4.22807
Slc13a5	5e-05	-4.46915
Fmo1	5e-05	-4.50023
Marveld1	0.01	-4.75683
Map2k6	0.00555	-4.78991
AABR06077947.1	5e-05	-4.85678
Srms	0.0153	-5.06303
Cyp2b1	0.0079	-5.20537
Marveld1	5e-05	-5.73582
Hao2	5e-05	-6.1475
Car3	0.0097	-6.6807
Cml3	0.0276	-6.86852
Zfp354a	5e-05	-7.26015
LOC100910526	0.02195	-7.3615
Lox	0.00245	-7.3615
Dpp6	0.00635	-7.4127
Nox4	0.0025	-7.46426
Nrep	0.00025	-7.6211
Dhrs7l1	5e-05	-7.6211
Slc22a8	5e-05	-8.22491
LOC298111	5e-05	-10.1965
Obp3	5e-05	-10.2674
LOC100912565	5e-05	-11.1579
Rn50_5_0814.15	5e-05	-11.8762
Gimd1	0.0011	-16.9123
LOC100360095	5e-05	-17.1484
Cyp3a23/3a1	0.001	-18.6357
Inmt	0.00015	-20.9663
Ltc4s	0.01075	-24.59
Mup5	5e-05	-29.8571
Stac3	5e-05	-30.4844
LOC367746	0.00615	-37.5307
OF vs YF
Genes	P-value	Fold Change
Lcn2	5e-05	70.0348
Cdkn1a	5e-05	14.723
Abcb1b	5e-05	11.5514
RGD1560242	0.00305	11.2356
Adam8	0.00105	9.64646
Lrtm2	0.0001	9.64646
LOC689635	0.0331	7.56846
Prr32	0.00685	7.51618
Rnase3	0.0074	7.4127
RGD1561849	0.00025	5.93809
Marco	5e-05	5.77572
Wfdc21	5e-05	5.1337
Atp2b2	5e-05	5.1337
Gria3	0.0004	4.78991
Olr1353	0.0102	4.72397
Acpp	0.02535	4.69134
S100a9	0.0052	4.62675
Kif12	0.00675	4.56305
Nhej1	0.0005	4.56305
Olr59	5e-05	4.37717
LOC367485	0.0151	4.34694
Fxyd5	0.0109	4.28709
Thbs4	0.0052	4.16986
A2ml1	5e-05	4.05584
Orm1	5e-05	4.05584
IGG-2A	0.0011	4.05584
Slc34a2	5e-05	4.02782
Arntl	5e-05	3.97237
Mpa2l	0.00155	3.83706
Vnn1	0.00015	3.68075
Pdlim4	0.04935	3.63008
IGH-1A	0.00285	3.63008
Tor3a	0.01815	3.5801
Crot	5e-05	3.55537
Arhgef19	5e-05	3.4822
Ppard	5e-05	3.45815
Nrg1	0.00085	3.43426
Irs3	5e-05	3.41054
Anxa13	0.0252	3.38698
Sult4a1	0.00075	3.36359
Fcgr2a	0.00165	3.29436
Rhpn1	0.03935	3.29436
Spp1	0.01475	3.18215
Slc6a6	0.0297	3.18215
Ten1	0.03305	3.13834
Ppic	0.0345	3.13834
St14	0.0083	3.13834
Emb	0.04005	3.11666
Lgals3	0.00035	3.09513
Pla2g4a	0.0265	3.05252
LOC684238	0.028	3.05252
Serpina7	5e-05	3.05252
Crat	5e-05	3.03143
Tubb2a	5e-05	2.96905
LOC100911104	0.0415	2.94854
Pnpla5	5e-05	2.92817
Fgf21	0.01025	2.86791
H3f3c	0.0005	2.86791
Slc45a3	5e-05	2.8481
Muc1	0.0276	2.8481
Agpat9	0.0158	2.82843
Cmklr1	0.01975	2.80889
Inhba	0.0246	2.80889
Ogfrl1	0.0283	2.80889
Spon2	0.01495	2.77022
Evc	0.00395	2.73208
Egr1	0.0001	2.69447
Zc3h12d	0.0298	2.65737
LOC100910040	0.003	2.65737
Cldn1	5e-05	2.65737
Tspan8	0.0416	2.65737
Msln	0.03005	2.63902
Mgmt	5e-05	2.62079
IGJ	0.0033	2.62079
Cd8a	0.0474	2.62079
Ggt1	0.03865	2.60268
Jam3	0.0018	2.60268
Bhlha15	0.0053	2.58471
Slc28a2	5e-05	2.58471
Asap2	0.0139	2.58471
2021-09-08	0.0176	2.56685
Adora1	0.01995	2.49666
Rtn4	0.0001	2.49666
Cryab	0.002	2.49666
Tmem252	0.00665	2.47942
Tmem79	0.02155	2.47942
Gpnmb	0.00375	2.47942
Tymp	5e-05	2.47942
Gk	5e-05	2.47942
Popdc2	0.00495	2.44528
Gckr	0.0005	2.44528
Lyc2	0.0001	2.44528
Dennd3	0.0448	2.44528
Dnm1	0.04965	2.41162
Slc16a11	0.00015	2.39496
IGH-6	0.01895	2.39496
Cxcl1	0.01765	2.37841
Plvap	0.0061	2.37841
Pcdhga12	0.0262	2.37841
Tjp3	0.0391	2.37841
Bcl2a1	0.0342	2.37841
LOC691960	0.00105	2.36199
Bin2	0.0194	2.36199
Chid1	0.0462	2.32947
RGD1306001	0.03905	2.32947
Chka	0.00015	2.31338
Hes1	0.00285	2.31338
RT1-N3	0.0019	2.31338
Igkc	0.00025	2.2974
Fndc4	0.0063	2.2974
Cyp8b1	5e-05	2.2974
Spink1	0.00085	2.28153
Plin5	0.01465	2.26577
Sorcs2	0.02865	2.25012
Fam3c	0.01005	2.23457
Cmtm7	0.0331	2.21914
Phlda3	0.0008	2.20381
Ephx2	0.00055	2.20381
Krt19	0.0463	2.17347
Plxnb1	0.0083	2.17347
Atf5	0.0018	2.14355
Ly86	0.0233	2.14355
Aldh1a1	0.00075	2.12874
Gale	0.00335	2.12874
Ndufs5	0.0049	2.11404
RT1-CE16	0.0026	2.09943
Plin2	0.0011	2.09943
Enpp5	0.00445	2.09943
Litaf	0.0008	2.08493
Cd5l	0.0009	2.08493
Cth	0.0039	2.08493
Etv6	0.0318	2.08493
Sema4a	0.0016	2.07053
Lrfn3	0.04235	2.05623
Dapk1	0.00135	2.05623
Coro1c	0.00365	2.04202
Lgalsl	0.00185	2.04202
Cotl1	0.03795	2.04202
Galt	0.0017	2.04202
Avpr1a	0.0015	2.04202
Acmsd	0.03515	2.02792
Sco2	0.00145	2
Abcd2	0.01805	2
LOC102547099	0.00695	2
Hyal1	0.00895	1.99032
Ppp1r3c	0.00165	1.98756
Fmo1	0.00245	1.9752
Atg16l2	0.02	1.9711
Kynu	0.0024	1.9711
Lhx2	0.0221	1.96973
Rac2	0.00795	1.96973
S100a11	0.04535	1.96156
Foxa3	0.0038	1.95342
Sigmar1	0.00235	1.93724
Pld1	0.0188	1.93321
LOC680329	0.0496	1.93053
Hdc	0.0408	1.92652
Slfn2	0.01745	1.89474
Clpx	0.0039	1.89474
Pctp	0.00475	1.8908
Bhmt	0.02535	1.88818
Uba7	0.01395	1.88818
Clstn1	0.0154	1.87384
Sdc3	0.0377	1.87125
C7	0.0164	1.86865
Gpam	0.0047	1.86348
RT1-N2	0.0069	1.85575
Abi3	0.0483	1.85318
Slc4a1	0.02225	1.85061
Lgals3bp	0.00625	1.84805
Mmd2	0.045	1.84676
Inpp5d	0.0497	1.84038
Ldha	0.0185	1.81882
Afp	0.0121	1.8163
Clec4g	0.02275	1.81252
Itpk1	0.0223	1.81127
Abcb4	0.00775	1.80876
Anxa3	0.01305	1.79751
Slc43a2	0.04635	1.79253
Mob3a	0.0484	1.79005
Anxa2	0.04505	1.77892
Vim	0.01695	1.77522
Anxa5	0.01865	1.76541
Scn1b	0.0363	1.76174
AABR06051375.1	0.02155	1.7593
Rmdn2	0.00975	1.74957
Mreg	0.01265	1.74836
Lipe	0.02795	1.74715
Tspan14	0.02125	1.74594
Wdr91	0.01805	1.74231
Aqp8	0.0122	1.73989
Mdp1	0.0357	1.73748
Adam15	0.01605	1.73508
Krt23	0.02715	1.73388
RGD1565616	0.0445	1.73267
Ccng1	0.0131	1.73147
Sez6	0.01405	1.73027
Cd38	0.03845	1.72788
Tcea3	0.0344	1.72429
Pglyrp2	0.01085	1.72429
Mk1	0.03455	1.7219
Arhgef2	0.04655	1.71475
Insig1	0.02165	1.71475
Il11ra1	0.0175	1.71356
RGD1561662	0.0189	1.70882
Pkm	0.0388	1.70055
Igfbp2	0.02155	1.68413
Pex11a	0.0262	1.67946
Aifm2	0.0196	1.67714
Ifitm1	0.0223	1.67249
Rps27l	0.02195	1.66786
Psmb9	0.0233	1.66555
Angptl4	0.02115	1.66555
Gck	0.0208	1.66209
Fam20a	0.04295	1.64604
Col4a1	0.0368	1.64035
Itgb2	0.04665	1.6358
Ppp2r4	0.025	1.63241
Cr1l	0.04115	1.63014
Svil	0.04355	1.62676
Dusp15	0.04185	1.62225
C4b	0.0287	1.62001
Gnmt	0.0289	1.62001
Ccdc80	0.03065	1.61664
Mfge8	0.0267	1.61105
Plekhb1	0.03155	1.60993
Ucp2	0.0352	1.6077
Bax	0.04565	1.60547
Cxcl9	0.03895	1.60325
Fdx1	0.0316	1.59549
Dusp6	0.03455	1.59438
Vsig4	0.03615	1.59438
Pam	0.03395	1.59328
Tagln2	0.03445	1.58777
Apol3	0.04055	1.58337
Cars	0.03835	1.57899
Acot5	0.0379	1.57899
Agxt	0.03735	1.57462
Polg	0.0419	1.56482
Cgn	0.04965	1.56482
Glrx	0.0477	1.54864
Pgpep1	0.04415	1.54756
Hbb	0.0486	1.54221
Apmap	0.048	1.5305
Cesl1	0.04915	-1.51887
Lgr4	0.0445	-1.54542
Sptssa	0.04345	-1.57135
Arid1b	0.0492	-1.57571
Ahctf1	0.03885	-1.5768
Abcc2	0.0429	-1.57789
Gclc	0.0343	-1.58227
LOC100911766	0.03325	-1.58887
RT1-A2	0.03275	-1.58997
Erlin1	0.03175	-1.59107
Mapre2	0.041	-1.59218
Stim2	0.0385	-1.59438
Arhgef26	0.02515	-1.60993
Ubd	0.03835	-1.60993
LOC680121	0.0358	-1.61888
Tmem218	0.0451	-1.61888
Pdlim1	0.0295	-1.62001
Clip1	0.0442	-1.62113
Fabp5	0.02775	-1.62225
Rusc2	0.02765	-1.62225
Ubc	0.03725	-1.63807
AABR06093716.1	0.0468	-1.64604
Tmed5	0.02045	-1.66094
Prkcdbp	0.01985	-1.67249
Ugt2b17	0.0274	-1.6783
Lmo7	0.0427	-1.6783
Ptgr1	0.01695	-1.68063
Sema3c	0.04225	-1.68646
Arhgef3	0.02085	-1.68763
Osmr	0.03595	-1.68997
Disp1	0.02135	-1.70291
Gsta5	0.0256	-1.71238
Cobll1	0.01535	-1.71832
Hacl1	0.0162	-1.72071
Lifr	0.0127	-1.72071
Pfkfb1	0.0172	-1.72548
Slc35e3	0.0168	-1.74473
Ces1d	0.01475	-1.74594
Ctps1	0.0308	-1.75078
Nnmt	0.0077	-1.79626
LOC680367	0.03475	-1.8163
Edar	0.03055	-1.86607
Adh6	0.0053	-1.87514
Ifrd2	0.00805	-1.87905
Abcb1a	0.00495	-1.89343
Epb4.1	0.0098	-1.89474
Aox2	0.0359	-1.91587
Hlf	0.02025	-1.92252
Irs2	0.0061	-1.93455
Gch1	0.00305	-1.93858
Fer1l5	0.0284	-1.94261
Gstt3	0.0041	-1.96428
Rgs16	0.002	-1.97794
Magi3	0.00495	-1.98206
LOC299282	0.0134	-1.98206
Syt3	0.0402	-1.98756
Aox1	0.00595	-1.9917
Slc9a3r1	0.0031	-2
Fgfr2	0.0009	-2.01391
Ivns1abp	0.0131	-2.01391
Acn9	0.02195	-2.01391
Slc18a2	0.0262	-2.02792
Eln	0.0051	-2.02792
Per2	0.001	-2.02792
Ephb6	0.00325	-2.04202
Nr1d1	0.0167	-2.05623
Slc25a30	0.00115	-2.05623
Nmrk1	0.0114	-2.07053
AABR06007522.1	0.0176	-2.08493
Gclm	0.00065	-2.11404
Upp2	0.00115	-2.11404
Tef	0.0009	-2.11404
Nampt	0.0006	-2.12874
Fnip2	0.0074	-2.14355
RGD1562392	0.02695	-2.14355
Oasl	0.0021	-2.15846
Wee1	0.01175	-2.17347
Rn50_2_1765.1	0.0212	-2.18859
Alpl	0.0175	-2.20381
Csmd1	0.0003	-2.21914
Hsd11b2	0.0083	-2.25012
Slc37a2	0.0016	-2.26577
LOC689092	0.03195	-2.2974
Nr1d2	0.00645	-2.34567
Por	0.0004	-2.37841
Eif4ebp3	0.00055	-2.42839
Ugp2	5e-05	-2.47942
Amdhd1	0.0001	-2.51403
Csrp2	0.0016	-2.53151
Epha3	0.0371	-2.54912
Syn2	0.04365	-2.58471
LOC100910526	0.0499	-2.60268
Cyp7a1	5e-05	-2.67586
Nrep	0.00925	-2.73208
Gsta2	0.0001	-2.75108
Abcg5	5e-05	-2.77022
Slc13a2	0.0079	-2.78949
Hmbox1	0.04805	-2.78949
Gcnt2	5e-05	-2.86791
Inmt	0.0144	-2.88786
Abcg8	0.0006	-2.96905
Rell1	0.0016	-3.01049
Akr1b10	0.03835	-3.11666
Mmd	0.01115	-3.29436
Hsd17b2	5e-05	-3.38698
Egln3	0.017	-3.41054
Itga9	0.0014	-3.63008
Abcc3	5e-05	-3.70635
Sds	5e-05	-3.70635
Fabp12	0.04835	-3.75809
Akr7a3	5e-05	-3.94493
RGD1307603	5e-05	-4.28709
AABR06044809.1	0.03385	-4.31691
LOC100910057	0.03385	-4.31691
Per3	5e-05	-4.40762
Gpx7	0.00655	-4.59479
Kcnj15	0.00235	-4.69134
Pcp4l1	0.01735	-5.38893
Dbp	5e-05	-6.02099
Rnf186	0.00785	-7.56846
Akr1b8	5e-05	-9.06307
Gstp1	5e-05	-9.64646
LOC257642	0.0412	-61.3929
OM vs OF
Genes	P-value	Fold Change
Acnat2	5e-05	200.854
AABR06044809.1	0.00925	66.257
Dhrs7l1	0.00025	62.6829
Phgdh	0.0012	48.5029
Hopx	0.0026	33.3589
Itm2a	0.01145	30.4844
Cdh17	5e-05	28.6408
Akr1c1	0.00085	27.8576
Ncr1	0.0115	25.6342
Sult1c3	5e-05	25.1067
Asns	0.00275	23.1029
Gzmk	0.00035	22.0087
Tbx21	0.0012	20.9663
Klrb1a	0.0063	19.2929
Mthfd2	0.00525	17.7531
Fabp4	0.0358	16.2234
Spink3	0.00815	15.7797
Nkg7	0.0001	15.455
Ccl5	5e-05	14.42
Runx3	0.0149	12.3805
Klri1	0.0166	11.3924
Cst7	0.01385	10.8528
Sh2d1a	0.0268	10.4831
Ccnf	0.0015	10.3388
LOC100125368	0.0114	10.3388
Cyp7b1	0.0036	9.84916
Coro1a	5e-05	9.57983
Lgals1	0.00035	9.51366
Gzmm	0.0041	8.9383
Top2a	0.0012	8.45614
Ccna2	0.0193	8.33973
Spink1	5e-05	8.28212
2021-09-01	0.00515	8.1681
Cyp4a2	5e-05	8.11168
Cela1	0.01545	7.94474
S100a6	0.00085	7.67411
Lck	0.0005	7.67411
Aurkb	0.01845	7.51618
Itgam	0.0059	7.46426
Hmgb2l1	0.04045	7.01285
Atp2a3	0.03775	6.9163
Parvg	0.0011	6.77396
Psat1	0.0081	6.54322
Hmgb2	5e-05	6.40856
Fam89a	0.00845	6.40856
Trim47l	0.03335	6.19026
Hsd11b1	0.00025	6.10504
Tbc1d10c	0.0103	6.02099
Ezr	5e-05	5.81589
Ptprcap	0.01195	5.81589
Slc30a3	0.0128	5.77572
Apobec3b	0.03785	5.77572
B3gnt7	0.0057	5.77572
Plcg2	0.0053	5.6962
Cdc25b	0.0024	5.50217
Pcyox1l	0.04525	5.1337
Ptk2b	0.0004	5.02805
Car3	0.00025	5.02805
Spn	0.04995	4.99332
Blk	0.0183	4.95883
Alpl	0.00305	4.92458
LOC308990	0.04395	4.89056
Eya2	0.0438	4.82323
Cdt1	0.04585	4.72397
Npnt	0.0418	4.72397
Lcp1	5e-05	4.69134
Mcm5	0.0104	4.69134
Ccnb1	0.04695	4.62675
Nr4a1	0.048	4.59479
Fmnl1	0.0006	4.56305
Tmem173	0.02365	4.56305
Cd8a	0.0032	4.50023
Sorl1	0.0005	4.50023
Birc5	0.02655	4.43828
Crip1	0.00665	4.43828
Plk1	0.04895	4.40762
Il7	0.0243	4.40762
AABR06028510.1	0.00485	4.40762
Dclk1	0.00995	4.34694
Emp3	0.00785	4.22807
LOC100359539	0.0153	4.22807
Kifc1	0.01485	4.22807
Vav1	0.0078	4.19887
Anxa2	0.0001	4.14106
Plxnb1	5e-05	4.11246
Rac2	5e-05	4.08405
Iqgap1	0.0007	4.02782
Akr1c12	0.0002	4
MGC105649	0.0352	4
Csad	5e-05	3.91768
Il10ra	0.0357	3.89062
Pkm	5e-05	3.89062
Cyp4a8	0.01	3.86375
Akna	0.002	3.81055
Bcl6	0.0012	3.75809
Emp1	0.04085	3.75809
Bub1	0.02625	3.70635
Myo1f	0.002	3.70635
Nr1d1	0.002	3.68075
Cyp3a18	5e-05	3.68075
Abhd3	0.0075	3.68075
Glipr1	0.0117	3.65533
Tpd52l1	0.0105	3.63008
Gpnmb	0.00075	3.63008
Lmnb1	0.02895	3.605
Was	0.0254	3.605
Spint1	0.03125	3.4822
Mx1	0.00495	3.43426
Mki67	0.003	3.41054
Il2rb	0.0078	3.41054
Fgl1	0.0189	3.38698
Dram1	0.03275	3.38698
Mcm3	0.01605	3.31728
Ptprc	0.001	3.29436
Cdc20	0.0384	3.27161
Sash3	0.01105	3.27161
Egr1	0.00015	3.24901
Hao2	0.0003	3.24901
Akr1d1	0.00645	3.24901
Zap70	0.02595	3.24901
Myo1g	0.00735	3.22657
Lrtm2	0.0005	3.22657
Hmgn3	0.0218	3.22657
Slc25a4	0.00375	3.20428
Cytip	0.0418	3.20428
Sri	0.01445	3.20428
St6galnac4	0.0452	3.18215
Tes	0.02845	3.18215
Rab27a	0.0093	3.18215
Arhgap27	0.045	3.13834
Fgf21	0.0054	3.11666
Lfng	0.0227	3.11666
Syk	0.0206	3.11666
Pfkp	0.0454	3.11666
Prf1	0.02935	3.09513
Agap2	0.04655	3.09513
Map4k1	0.0176	3.07375
Dok2	0.0493	3.07375
Fxyd5	0.01705	3.03143
Pcolce	0.0099	3.03143
Fam49a	0.048	3.03143
Fyn	0.00595	3.01049
Marveld1	0.00545	2.9897
Marco	0.00055	2.9897
Serpina7	0.0004	2.9897
Ubd	0.00065	2.96905
Cers5	0.0187	2.96905
Gpm6a	0.0067	2.94854
Unc5cl	0.0043	2.94854
Nckap1l	0.0043	2.92817
Cybb	0.0062	2.86791
Cdk1	0.04515	2.82843
Cav2	0.0051	2.82843
Dock10	0.03105	2.82843
Cd22	0.014	2.80889
Flna	0.00115	2.80889
Laptm5	0.00115	2.77022
Tor4a	0.0486	2.75108
Arhgap9	0.02185	2.75108
Cd276	0.0377	2.75108
Pold1	0.0388	2.73208
Dbp	0.00505	2.73208
Arhgdib	0.0028	2.73208
Stmn1	0.0083	2.73208
Bak1	0.02595	2.71321
Pde4b	0.04135	2.69447
Trpm4	0.0103	2.67586
Pycard	0.04105	2.67586
Dmbt1	0.0175	2.67586
Mob3a	0.0078	2.67586
Col14a1	0.0067	2.63902
Casp4	0.03695	2.62079
Pygb	0.027	2.60268
Pfkfb1	0.0028	2.56685
Mcm6	0.04525	2.53151
Csf2rb	0.04475	2.53151
Arap2	0.04445	2.51403
Vim	0.00345	2.51403
Igfbp2	0.0036	2.51403
Limd2	0.02845	2.47942
Bin2	0.0241	2.46229
Tnfsf13	0.03055	2.44528
Evl	0.032	2.44528
Slc13a5	0.04135	2.42839
Nt5c3b	0.04175	2.42839
Hcls1	0.01735	2.42839
Dnase2b	0.0125	2.42839
Tuba1a	0.00425	2.42839
Ahnak	0.01575	2.41162
Cyp17a1	0.02585	2.41162
Clic2	0.00955	2.41162
Capg	0.04035	2.41162
Csf2ra	0.0411	2.39496
Reep5	0.00545	2.39496
Msn	0.00455	2.39496
Slfn3	0.0111	2.37841
Ddah1	0.00395	2.37841
Abcg1	0.03	2.37841
Cd4	0.01535	2.37841
Btg2	0.0099	2.36199
Prkch	0.0403	2.36199
Hmox1	0.00705	2.34567
Sec14l1	0.0437	2.32947
RT1-Db1	0.00855	2.32947
Wfdc2	0.0047	2.31338
MGC112715	0.03875	2.2974
Cd74	0.0203	2.28153
RGD1307603	0.00955	2.26577
Actn1	0.02015	2.26577
Abca8	0.02935	2.25012
Junb	0.01635	2.25012
Lcp2	0.04435	2.23457
Itgb2	0.01135	2.23457
Mug2	0.0254	2.23457
Tgfb1	0.03895	2.21914
Ckb	0.0208	2.21914
Tk1	0.03385	2.20381
Tmed3	0.01985	2.18859
S100a10	0.0347	2.17347
Itgal	0.0227	2.15846
AABR06099815.1	0.04405	2.15846
Rcc2	0.03635	2.14355
St3gal1	0.04695	2.14355
Dnmt1	0.0181	2.12874
Cdc42se2	0.026	2.11404
Emr1	0.01815	2.11404
Clic1	0.03125	2.09943
Fcer1g	0.018	2.08493
Adam8	0.0447	2.07053
LOC688090	0.03845	2.07053
Stk10	0.0391	2.05623
Col4a2	0.04695	2.05623
Cd53	0.04385	2.05623
LOC685067	0.04635	2.05623
Axl	0.0245	2.04202
Slc35d2	0.0385	2.04202
RT1-Da	0.02105	2.04202
Cd163	0.0215	2.04202
Car8	0.02015	2.04202
Sdc3	0.0487	2.02792
Fermt3	0.0411	2.01391
Cd48	0.0344	2.01391
Bzw2	0.04585	2.01391
Phf19	0.0433	1.98343
Irf7	0.02525	1.97247
Isyna1	0.04835	1.96837
Cd97	0.0352	1.96837
Lgmn	0.0298	1.96564
Cd5l	0.0339	1.96428
Olr59	0.03565	1.96156
Tubb5	0.03365	1.95613
Ppap2c	0.0444	1.95477
Plekha1	0.0432	1.94666
Serpinb9	0.0382	1.94666
Ucp2	0.03235	1.93053
Hbb-b1	0.03375	1.9292
Col3a1	0.0338	1.92119
Pld4	0.0495	1.91587
Nap1l1	0.0307	1.91587
Ccl6	0.03795	1.90924
Smim14	0.0472	1.90528
Col4a1	0.0383	1.89474
Eif4ebp1	0.04115	1.88818
Cr1l	0.03585	1.88688
Stab2	0.0358	1.88296
Fcna	0.03835	1.86736
Akr7a3	0.04235	1.84933
Enpp2	0.0405	1.84933
Cd68	0.0488	1.8391
Atp6v0e2	0.0497	1.83274
Ly6e	0.0497	1.77154
Fam35a	0.0489	-1.79005
Psmg1	0.04905	-1.8
Ces2h	0.0477	-1.8025
Per2	0.04555	-1.8226
Ephx2	0.04745	-1.82387
Slc46a1	0.04735	-1.82513
Slc26a8	0.0429	-1.84548
Slc45a3	0.04955	-1.85575
Bbox1	0.0344	-1.86219
Hsdl2	0.0403	-1.86865
Prkcdbp	0.0406	-1.87384
Pim3	0.0377	-1.87384
Rorc	0.0443	-1.87644
Acot4	0.03895	-1.89212
LOC100910163	0.04175	-1.89474
RGD1559960	0.04885	-1.89868
Ifi47	0.0345	-1.9
Elovl5	0.0367	-1.90792
Ahr	0.0392	-1.91322
Nabp1	0.03235	-1.91853
Me1	0.02965	-1.93187
Slc13a4	0.03135	-1.94936
LOC100363472	0.03235	-1.95477
Arhgap33	0.03025	-1.95884
Nudt12	0.0311	-1.967
Arntl	0.02765	-1.96973
Tex12	0.0188	-1.9917
Rogdi	0.026	-2.01391
Cd14	0.02365	-2.01391
Aadac	0.0224	-2.01391
Spsb4	0.0302	-2.01391
AABR06016929.1	0.0448	-2.02792
Mt2A	0.0192	-2.04202
Sall1	0.03655	-2.04202
Dnajc12	0.02055	-2.05623
Fitm2	0.0187	-2.05623
Hal	0.0476	-2.07053
Angptl4	0.02385	-2.08493
Lhpp	0.0154	-2.09943
Cers2	0.0499	-2.09943
Tsc22d3	0.01685	-2.09943
Prodh	0.02835	-2.11404
LOC681366	0.01615	-2.11404
Copz2	0.0146	-2.12874
Ccdc117	0.0363	-2.12874
Ddc	0.01325	-2.12874
Dynlt3	0.0167	-2.12874
Sez6	0.01225	-2.14355
Lepr	0.0472	-2.14355
Mlxipl	0.01435	-2.15846
Slc17a4	0.0409	-2.17347
Enpep	0.01575	-2.17347
L3hypdh	0.01935	-2.20381
Slc25a30	0.01445	-2.21914
Chmp4c	0.01425	-2.21914
Rgn	0.0457	-2.21914
Gata6	0.04935	-2.23457
Ppard	0.01465	-2.23457
Rbm48	0.046	-2.23457
Gstk1	0.01275	-2.25012
Fzd4	0.0454	-2.26577
Prss53	0.01705	-2.26577
Adam15	0.01045	-2.26577
Creb3l1	0.0114	-2.26577
Apmap	0.01275	-2.26577
Rmdn2	0.00825	-2.26577
Eci1	0.01435	-2.28153
Car5a	0.0088	-2.28153
Sgk2	0.00735	-2.28153
Slco1b2	0.0475	-2.28153
Slc22a5	0.00725	-2.31338
Scml4	0.0295	-2.31338
Ces2a	0.0071	-2.32947
Tmem64	0.0245	-2.34567
Paqr9	0.00475	-2.36199
Tm7sf3	0.0069	-2.37841
Abcb1a	0.01065	-2.39496
Usp2	0.01285	-2.39496
Cry1	0.00765	-2.41162
Homer2	0.0371	-2.44528
Mafb	0.00935	-2.44528
Trim24	0.0028	-2.46229
Alas1	0.00785	-2.46229
Stac3	0.01115	-2.47942
Cux2	0.00375	-2.49666
Aacs	0.0028	-2.53151
Car2	0.0071	-2.53151
Abhd2	0.00315	-2.56685
LOC100365958	0.00175	-2.56685
Npas2	0.01255	-2.60268
Fdx1	0.00225	-2.65737
Bche	0.02505	-2.67586
Crat	0.00265	-2.67586
Atp11c	0.0015	-2.69447
Apol3	0.00275	-2.71321
Pex11a	0.00265	-2.77022
RGD1559459	0.0016	-2.77022
Sema4a	0.0013	-2.78949
Acsm2a	0.00385	-2.82843
Iah1	0.0029	-2.82843
Pdk4	0.0016	-2.8481
Mt1	0.002	-2.88786
Lect2	0.0011	-2.92817
Ces2a	0.001	-2.92817
Rgs3	0.00045	-2.94854
Ptprf	0.01365	-2.94854
Ugt2b10	0.0006	-2.96905
Elovl6	0.00175	-2.96905
Cabp2	0.0003	-3.01049
Apeg3	0.0486	-3.03143
Mfsd2a	0.00115	-3.03143
Cd36	0.0011	-3.05252
Coq10a	0.0018	-3.05252
Slc16a13	0.0024	-3.11666
AABR06050253.1	0.00335	-3.11666
Sepw1	0.0455	-3.13834
Gck	0.0006	-3.13834
H3f3c	0.0072	-3.13834
LOC681383	0.0422	-3.16017
Cish	0.0007	-3.27161
Adh6	0.00035	-3.29436
Apoa2	0.02885	-3.31728
Slc16a10	0.0032	-3.34035
Cyp26a1	0.00295	-3.36359
Acot5	0.0001	-3.38698
Irx1	0.00245	-3.43426
Oat	0.0009	-3.45815
AABR06061362.2	0.0033	-3.45815
Ces2e	0.0027	-3.4822
Slc37a2	0.008	-3.50642
Sema3c	0.01785	-3.53081
Rps6	0.00325	-3.5801
Peg3	0.01715	-3.63008
Tmem102	0.0471	-3.68075
Myh14	0.0154	-3.70635
Orm1	0.03755	-3.70635
Amdhd1	0.00065	-3.78423
Mrvi1	0.00675	-4.05584
Slc24a3	0.03715	-4.05584
Irs3	0.00275	-4.19887
Ddhd1	5e-05	-4.19887
Wfdc21	5e-05	-4.25748
Cyp1a2	0.002	-4.25748
Abcd2	0.0082	-4.28709
Zfp354a	5e-05	-4.75683
Timp3	0.00185	-4.75683
Lingo4	0.0493	-4.85678
Agpat9	0.0205	-4.89056
Etnppl	5e-05	-4.92458
Onecut1	0.0026	-5.02805
LOC100364854	0.00235	-5.16941
Ccrn4l	0.0011	-5.20537
Pla2g16	5e-05	-5.24157
Tor3a	0.044	-5.27803
Gjc3	0.03325	-5.61778
Prss32	0.00295	-5.73582
Lifr	5e-05	-5.77572
Car12	0.03515	-5.81589
Prlr	5e-05	-5.85634
Prdm6	0.01365	-6.19026
Krt23	0.00085	-6.40856
Srd5a1	0.00115	-6.72717
Prom1	0.0028	-6.9163
Cyp2c12	0.0313	-7.26015
LOC100912469	5e-05	-7.51618
Akr1b7	5e-05	-7.51618
Rnase3	0.02365	-8.87656
Ascl1	5e-05	-10.0561
LOC100912485	5e-05	-11.3924
A1bg	0.0024	-11.7942
AABR06051375.1	5e-05	-15.5625
RGD1560242	0.01935	-16.6795
Nptx2	0.0014	-17.8766
Aldh1b1	5e-05	-28.84
Cpa2	0.00285	-52.7098
Lcn2	5e-05	-76.1093
YM vs YF
Genes	P-value	Fold Change
Mup5	0.0156	10085.5
AABR06004056.1	5e-05	584.071
Dhrs7l1	5e-05	494.559
Acnat2	5e-05	265.028
Cdh17	0.00025	230.72
Akr1c1	0.00025	118.603
AABR06044809.1	5e-05	55.3304
Lrtm2	5e-05	51.6251
Car3	0.0003	47.1766
Fam89a	0.00975	46.5271
Sult1c3	5e-05	42.8137
Marveld1	5e-05	24.4201
Slc13a5	5e-05	22.9433
Hao2	5e-05	20.2521
Cyp7b1	0.00015	19.9733
Map2k6	0.00185	18.8959
Spink1	5e-05	18.6357
Cdkn1a	5e-05	18.6357
Cela1	0.001	16.2234
AABR06028510.1	5e-05	16
Ltc4s	0.00275	15.6707
Hsd11b1	5e-05	14.0257
Cyp3a18	5e-05	13.6422
LOC100360124	0.02795	11.7942
Adam11	0.00125	10.9283
Odf3b	0.03095	10.7034
Bcl6	5e-05	10.6295
Inmt	5e-05	10.4831
Olr59	5e-05	10.4107
Olr1353	0.00535	9.51366
Acsm3	0.01195	9.25351
Ccnf	0.00205	8.69388
Stac3	5e-05	8.63383
St6galnac4	0.0021	8.1681
Tnfsf13	0.00015	7.83536
Zdhhc23	0.0001	7.51618
Akr1c12	5e-05	7.46426
Csad	5e-05	7.4127
Cyp2b1	0.0028	7.3615
Ctnna3	0.005	6.82108
Cytip	0.0035	6.63456
Snrpn	0.0115	6.27667
Cyp4a8	0.0005	6.23332
Slc34a2	5e-05	6.06287
RGD1564865	5e-05	5.85634
Atp2b2	0.0007	5.81589
Itga6	0.00495	5.61778
Marco	5e-05	5.57897
Pfkfb1	5e-05	5.50217
Xk	0.0071	5.35171
RGD1561849	0.00315	5.31474
Fam49a	0.02165	5.31474
LOC500124	0.00435	5.27803
Fmo1	5e-05	5.1337
Slc22a4	0.0312	5.09824
Slc16a4	5e-05	5.06303
Zfp69	0.0019	5.06303
Slc44a3	0.0264	4.95883
Jam3	0.00025	4.69134
Prtfdc1	0.0254	4.65893
Crot	5e-05	4.65893
Abcb1b	0.00055	4.65893
Akr1d1	0.0054	4.62675
LOC100359539	0.0242	4.59479
Dnase2b	0.0004	4.59479
Duoxa1	0.0296	4.59479
LOC100911104	0.02465	4.53154
Gpm6a	0.0002	4.37717
Arntl	0.0002	4.28709
Lynx1	0.02105	4.22807
RGD1565616	0.00055	4.19887
Car5b	0.03875	4.14106
Il7	0.0158	4.11246
Tspo	0.00415	4.11246
Mcoln2	0.0356	4.05584
Klhdc8a	0.0055	4.02782
Adora1	0.00945	4.02782
Adamts7	0.002	3.97237
Cers6	0.0208	3.91768
Lrrc8c	0.0203	3.89062
Mmp2	0.0374	3.86375
Tymp	0.00025	3.86375
Plxnb1	0.0019	3.83706
Cds1	0.0024	3.81055
Cyp4a2	0.00035	3.81055
Pcp4l1	0.0056	3.75809
Abhd8	0.02575	3.70635
Lyc2	0.00015	3.70635
Ppard	0.0007	3.68075
Cml3	0.0296	3.68075
LOC100125368	0.026	3.68075
Nrep	0.0019	3.65533
Phlda3	0.0007	3.63008
Fndc4	0.00175	3.605
Bhlha15	0.00715	3.53081
Dmxl2	0.0023	3.53081
Sri	0.0075	3.50642
Sco2	0.0009	3.50642
A2ml1	0.0018	3.4822
Cr1l	0.00055	3.43426
Prcp	0.00395	3.41054
Fcgr2a	0.011	3.41054
Apon	0.00385	3.41054
Ect2l	0.03945	3.29436
Pld1	0.0025	3.29436
AABR06029450.1	0.01755	3.24901
Tusc3	0.04565	3.20428
Ddah1	0.0011	3.18215
Sez6	0.0011	3.13834
Cml2	0.0049	3.13834
Hmgn3	0.01025	3.13834
Hes1	0.00345	3.11666
Dck	0.0464	3.11666
Smim14	0.0055	3.11666
Isyna1	0.00385	3.11666
Thbs4	0.0479	3.11666
S1pr2	0.01525	3.07375
Sarm1	0.04725	3.03143
Cmtm6	0.0039	3.03143
Lpin1	0.00165	3.01049
Cacnb2	0.02665	2.96905
Slc50a1	0.002	2.94854
Ldhd	0.0079	2.92817
Chchd6	0.01925	2.92817
Gckr	0.009	2.90795
Slc39a4	0.00265	2.90795
Tspan14	0.00285	2.88786
Efna5	0.0444	2.88786
Slc45a3	0.00355	2.86791
Wfdc2	0.0019	2.86791
Fgr	0.0289	2.86791
Tubb2a	0.00285	2.8481
Rhob	0.0331	2.80889
Chka	0.00355	2.78949
AABR06064662.2	0.0394	2.78949
Agmo	0.01745	2.77022
Igkc	0.00485	2.75108
Kynu	0.00915	2.71321
Arhgef19	0.0055	2.71321
Stmn1	0.0268	2.69447
Tmed3	0.012	2.69447
Stag1	0.00585	2.69447
Grem2	0.03415	2.65737
Pde4b	0.04415	2.63902
Fam111a	0.0061	2.62079
Btg2	0.0089	2.62079
Casp4	0.02065	2.62079
Fkbp5	0.01055	2.60268
Mdfic	0.00615	2.58471
St3gal1	0.0145	2.58471
Mug2	0.0279	2.56685
Evc	0.04085	2.54912
Cyb561	0.03365	2.49666
IGJ	0.0353	2.49666
Cav2	0.01385	2.49666
Csrp1	0.0108	2.47942
Plac8	0.03605	2.47942
Enpp2	0.00835	2.47942
Ppp1r3c	0.01485	2.46229
Vangl1	0.02335	2.46229
Akap2	0.04065	2.42839
Dhrs7	0.0256	2.41162
Sdr9c7	0.01515	2.41162
Crem	0.0498	2.39496
Mocos	0.01325	2.39496
Atp6v0e2	0.01175	2.39496
Zbtb16	0.0269	2.39496
Pvrl2	0.0132	2.37841
Lgalsl	0.0099	2.37841
H3f3c	0.0307	2.37841
Mgmt	0.0116	2.36199
LOC691960	0.0189	2.36199
Ccdc80	0.01405	2.34567
Vnn1	0.04245	2.32947
Acy3	0.01325	2.32947
Hyal1	0.02135	2.32947
Cldn1	0.01555	2.31338
LOC100302372	0.0322	2.31338
Pnp	0.0445	2.31338
Tfcp2	0.02185	2.31338
Ptprm	0.04565	2.31338
Slc13a4	0.0164	2.2974
Zfp189	0.01545	2.2974
Cyp2d4	0.0168	2.2974
Actn1	0.03045	2.28153
LOC684122	0.03105	2.26577
Cited2	0.0201	2.25012
Pik3c3	0.02095	2.23457
Aqp8	0.03155	2.21914
Cmya5	0.0433	2.21914
LOC685067	0.02365	2.21914
Col14a1	0.032	2.21914
Gk	0.03425	2.21914
Syne1	0.0219	2.20381
Fam20a	0.02895	2.20381
Oas1a	0.0274	2.20381
Prelp	0.0319	2.20381
Sod3	0.0187	2.18859
Igfbp3	0.02195	2.18859
Phf19	0.0335	2.18859
Abca8	0.04095	2.17347
Tmem150c	0.0223	2.14355
Col27a1	0.0306	2.14355
Alpl	0.0476	2.14355
Arhgef2	0.04685	2.12874
Fabp7	0.03595	2.12874
Vps37b	0.03355	2.11404
Egfr	0.03275	2.11404
Tmem144	0.042	2.11404
Rtn4rl2	0.0298	2.09943
Rnf125	0.04525	2.08493
Nucb2	0.03175	2.07053
Gnmt	0.0401	2.05623
Ppp2r5e	0.0403	2.02792
Trappc1	0.045	2.01391
Paqr7	0.04025	2.01391
Col4a1	0.04785	2
Nr1i3	0.0349	1.99723
5330417C22Rik	0.0447	1.98069
Mlc1	0.0474	1.96564
Sesn2	0.04405	1.95748
Pls1	0.04645	-1.94127
Wsb1	0.0433	-1.94261
Eif2s3y	0.04985	-1.94936
Me1	0.04985	-1.95884
Zmiz1	0.0422	-1.96156
Ppapdc2	0.0432	-1.97247
Tlr3	0.04535	-1.97247
Scpep1	0.0471	-1.97931
Eva1a	0.04305	-1.99308
Fgfr2	0.039	-2
Neu1	0.04105	-2
Copz2	0.04115	-2.01391
Dirc2	0.0417	-2.01391
Wfdc21	0.0375	-2.05623
Hsdl2	0.0354	-2.07053
Grpel2	0.04285	-2.08493
Tnk2	0.0394	-2.09943
Cd63	0.03005	-2.11404
Zfp385b	0.03225	-2.12874
AABR06055804.1	0.0279	-2.12874
Tm7sf3	0.026	-2.14355
F7	0.0233	-2.17347
Ablim3	0.0453	-2.17347
Dopey2	0.03055	-2.18859
Irx1	0.0273	-2.20381
Abcg2	0.03225	-2.20381
Mtmr7	0.0357	-2.21914
Enpep	0.03	-2.23457
Rgs3	0.01405	-2.23457
Il33	0.0302	-2.25012
Papd7	0.01745	-2.26577
Elovl2	0.01705	-2.26577
Ptpn21	0.0194	-2.26577
Slc39a5	0.03795	-2.26577
Chek1	0.04985	-2.26577
Snrnp25	0.0241	-2.28153
Pla1a	0.0386	-2.28153
Synj2	0.03305	-2.2974
Rbm25l1	0.0356	-2.2974
Mcf2l	0.0353	-2.2974
Scml4	0.0352	-2.31338
PKP2	0.02165	-2.32947
RGD1307782	0.04575	-2.32947
Pcsk6	0.0165	-2.36199
Homer2	0.02625	-2.36199
Rab11fip4	0.03705	-2.37841
Slc25a30	0.01505	-2.37841
Gas6	0.024	-2.37841
Amd1	0.01355	-2.37841
Cbx3	0.0167	-2.39496
Aldh1a7	0.0112	-2.42839
Smox	0.0478	-2.42839
Csrp2	0.0242	-2.44528
Acsm5	0.0107	-2.46229
Bcar3	0.00975	-2.46229
Abcg5	0.01075	-2.46229
Sik2	0.009	-2.46229
Naprt1	0.0126	-2.47942
Amigo2	0.04085	-2.47942
Etnppl	0.0095	-2.49666
Abhd2	0.00925	-2.53151
Prkca	0.02585	-2.53151
Resp18	0.0499	-2.56685
Pla2g12a	0.01815	-2.58471
Nceh1	0.04755	-2.58471
Cd1d1	0.0077	-2.58471
Flvcr2	0.01685	-2.58471
LOC100911874	0.00855	-2.58471
Cttnbp2	0.0298	-2.60268
Slc22a5	0.0062	-2.62079
Irs2	0.0062	-2.62079
Ccrn4l	0.00965	-2.62079
Hjurp	0.04805	-2.62079
Mrvi1	0.03125	-2.63902
Csmd1	0.00545	-2.65737
Gjb2	0.0042	-2.67586
Sall1	0.00935	-2.67586
Magi3	0.00915	-2.67586
Cabp2	0.0055	-2.75108
Aacs	0.00345	-2.75108
RGD1562963	0.0499	-2.75108
Ltb	0.0353	-2.75108
Fam84b	0.0178	-2.75108
Prickle1	0.0118	-2.75108
Rtn4	0.00915	-2.77022
Car5a	0.0049	-2.77022
Uap1l1	0.0139	-2.77022
Lepr	0.01105	-2.77022
Tmtc4	0.0084	-2.78949
Bdh2	0.00905	-2.78949
Iah1	0.00625	-2.80889
Tm7sf2	0.01685	-2.82843
Cyp7a1	0.00555	-2.82843
Nrp2	0.0236	-2.8481
Slc16a10	0.0068	-2.86791
Chmp4c	0.00345	-2.88786
Fmo5	0.00865	-2.88786
Snx12	0.02535	-2.88786
Eln	0.00645	-2.90795
Sema4a	0.0053	-2.94854
Pcdh18	0.0062	-2.96905
AABR06061362.2	0.00305	-2.96905
Bmp7	0.0083	-3.01049
Ptprf	0.0237	-3.03143
Ces2a	0.0032	-3.05252
Ptprn	0.0038	-3.05252
Peg3	0.0097	-3.07375
Igfbp1	0.0013	-3.09513
Sort1	0.03865	-3.09513
Abcg8	0.00725	-3.09513
Coq10a	0.00235	-3.11666
Arl4d	0.0457	-3.13834
Acot5	0.0015	-3.18215
Id1	0.01075	-3.22657
Kcnj15	0.0269	-3.24901
Ppp2r1b	0.00325	-3.24901
Apeg3	0.0126	-3.29436
Rab30	0.00445	-3.29436
Smim22	0.02275	-3.41054
Gjc3	0.02005	-3.4822
Ddhd1	0.0002	-3.50642
Timp3	0.00545	-3.5801
Nr1d1	0.0098	-3.70635
Nr1d2	0.00545	-3.75809
Serpina7	0.0086	-3.81055
Limk2	0.0001	-3.83706
Onecut1	0.00175	-3.86375
Gsta3	0.0002	-3.86375
Tmem30b	0.0239	-4
Ces2a	0.00035	-4.02782
Klrg1	0.00325	-4.02782
Tmem64	0.0015	-4.02782
Amdhd1	0.0002	-4.02782
Bche	0.0035	-4.05584
Hsd17b2	0.00045	-4.08405
Slc7a5	0.00145	-4.14106
Acsf2	5e-05	-4.16986
Upp2	0.0001	-4.28709
Stambpl1	0.00675	-4.34694
Prkcdbp	0.0002	-4.37717
Disp1	5e-05	-4.40762
Arhgef3	0.00015	-4.69134
Oasl	0.0004	-4.72397
Ugt2b10	5e-05	-5.31474
Gcnt2	5e-05	-5.31474
LOC681383	0.00655	-5.89708
RGD1559459	5e-05	-6.19026
Per3	5e-05	-6.32033
Car2	5e-05	-6.63456
Abcb1a	5e-05	-7.01285
Lcn2	0.00025	-7.06162
Pla2g16	5e-05	-7.11074
Prss32	0.00035	-7.6211
Ifi47	5e-05	-7.6211
Adh6	5e-05	-8.11168
LOC689092	0.00905	-8.33973
Dbp	5e-05	-8.69388
Elovl6	5e-05	-8.75435
Osmr	0.00045	-9.00047
Prom1	0.0009	-9.06307
Cyp26a1	0.00025	-9.18959
LOC100364854	0.00025	-9.25351
LOC100911107	0.0184	-9.44794
Ces2e	5e-05	-9.57983
Slc37a2	5e-05	-9.64646
Rgs16	5e-05	-9.71356
Mt1	5e-05	-10.1261
Srd5a1	0.00025	-10.4831
Mt2A	5e-05	-11.3924
Igfbp2	5e-05	-12.042
LOC257642	0.00095	-14.3204
Aldh1b1	5e-05	-15.6707
Acsm2a	5e-05	-17.3878
Abcc3	5e-05	-18.2522
Trim24	5e-05	-24.9333
Rps9	0.009	-25.8125
Gstp1	5e-05	-27.2843
Cd36	5e-05	-29.2426
LOC100912469	5e-05	-41.3553
Spsb4	0.00095	-45.2548
Lifr	5e-05	-48.5029
Akr1b8	0.00895	-52.3457
Cyp2c12	0.0001	-156.498
Prlr	5e-05	-382.681
AABR06051375.1	0.00895	-1552.09
A1bg	0.00025	-4389.98
