# Supplementary material for: Regulation of Circadian Genes Nr1d1 and Nr1d2 in Sex-Different Manners during Liver Aging
Source: Int J Mol Sci. 2022 Sep 2;23(17):10032. doi: 10.3390/ijms231710032 (PMC9456386; doi:10.3390/ijms231710032)
Supplement: Supplementary file 1 [file ijms-23-10032-s001.zip › Table S2.xlsx]

## Sheet: Sheet1
Upregulated GOs in OM vs YM
Term	Count	%	P-value
innate immune response	25	8.96057	1.47757e-12
leukocyte cell-cell adhesion	9	3.22581	2.05797e-09
response to drug	27	9.67742	1.23319e-07
cellular response to low-density lipoprotein particle stimulus	6	2.15054	5.41118e-07
positive regulation of gene expression	21	7.52688	9.41318e-07
response to lipopolysaccharide	18	6.45161	1.25547e-06
aging	19	6.81004	1.45517e-06
response to estradiol	15	5.37634	2.25652e-06
T cell differentiation	8	2.86738	2.351e-06
positive regulation of T cell proliferation	9	3.22581	6.41093e-06
cell surface receptor signaling pathway	14	5.01792	7.09463e-06
organ regeneration	10	3.58423	9.26429e-06
regulation of cell shape	11	3.94265	2.1009e-05
phagocytosis	7	2.50896	4.80628e-05
response to nutrient levels	10	3.58423	4.93651e-05
B cell receptor signaling pathway	7	2.50896	6.21907e-05
positive regulation of gamma-delta T cell differentiation	4	1.43369	0.000112928
positive regulation of GTPase activity	18	6.45161	0.000119826
positive regulation of T cell activation	5	1.79211	0.000130136
cytolysis	5	1.79211	0.000162895
enzyme linked receptor protein signaling pathway	4	1.43369	0.000178673
neutrophil chemotaxis	7	2.50896	0.000231133
cytokine-mediated signaling pathway	10	3.58423	0.000245386
cellular response to epidermal growth factor stimulus	6	2.15054	0.000249003
peptidyl-tyrosine autophosphorylation	6	2.15054	0.000318521
negative regulation of apoptotic process	20	7.16846	0.00032721
integrin-mediated signaling pathway	8	2.86738	0.000339341
positive regulation of calcium-mediated signaling	5	1.79211	0.000354927
positive regulation of erythrocyte differentiation	5	1.79211	0.000354927
positive regulation of phosphatidylinositol 3-kinase signaling	7	2.50896	0.000397127
receptor internalization	6	2.15054	0.00040182
negative regulation of tumor necrosis factor production	6	2.15054	0.000500583
antigen processing and presentation of peptide or polysaccharide antigen via MHC class II	4	1.43369	0.000509084
positive regulation of ERK1 and ERK2 cascade	11	3.94265	0.000529346
positive regulation of phagocytosis	6	2.15054	0.000556311
immune response	13	4.6595	0.000754883
positive regulation of peptidyl-tyrosine phosphorylation	8	2.86738	0.000886283
cellular response to platelet-derived growth factor stimulus	5	1.79211	0.000886839
response to zinc ion	6	2.15054	0.00090758
response to mechanical stimulus	8	2.86738	0.000993986
antigen processing and presentation of exogenous peptide antigen via MHC class II	4	1.43369	0.00108611
T cell activation	5	1.79211	0.00114749
immunoglobulin mediated immune response	4	1.43369	0.00134259
positive regulation of tumor necrosis factor production	6	2.15054	0.00152081
transmembrane receptor protein tyrosine kinase signaling pathway	7	2.50896	0.00157692
apoptotic cell clearance	4	1.43369	0.00163413
inflammatory response	13	4.6595	0.00188531
positive regulation of protein kinase activity	6	2.15054	0.00192175
fatty acid metabolic process	6	2.15054	0.0020711
response to toxic substance	8	2.86738	0.00216764
positive regulation of cytokine-mediated signaling pathway	3	1.07527	0.00219151
response to ethanol	10	3.58423	0.00266043
defense response to Gram-positive bacterium	7	2.50896	0.00266352
cellular response to cadmium ion	4	1.43369	0.00273491
negative regulation of neuron apoptotic process	9	3.22581	0.00274499
response to organic cyclic compound	12	4.30108	0.00288
defense response to virus	8	2.86738	0.00326476
response to bacterium	5	1.79211	0.00328356
cellular response to fibroblast growth factor stimulus	5	1.79211	0.00358691
apoptotic process	14	5.01792	0.00377968
cellular response to lipopolysaccharide	9	3.22581	0.00384306
protein phosphorylation	17	6.09319	0.00394882
positive regulation of cell migration	10	3.58423	0.00396613
DNA replication initiation	4	1.43369	0.00420428
adaptive immune response	6	2.15054	0.00432035
B cell apoptotic process	3	1.07527	0.00595555
response to mycotoxin	3	1.07527	0.00595555
DNA unwinding involved in DNA replication	3	1.07527	0.00595555
positive regulation of macrophage cytokine production	3	1.07527	0.00595555
positive regulation of neutrophil chemotaxis	4	1.43369	0.00607413
positive regulation of activated T cell proliferation	4	1.43369	0.00607413
epithelial cell differentiation	6	2.15054	0.00643657
response to hydrogen peroxide	6	2.15054	0.00643657
response to estrogen	7	2.50896	0.00668353
positive regulation of interleukin-6 production	5	1.79211	0.00672099
angiogenesis	9	3.22581	0.00683888
cellular response to lipoteichoic acid	3	1.07527	0.00758141
response to hypoxia	11	3.94265	0.00798365
positive regulation of angiogenesis	7	2.50896	0.00857293
peptidyl-tyrosine phosphorylation	7	2.50896	0.00857293
response to interferon-gamma	4	1.43369	0.00923328
DNA topological change	3	1.07527	0.00938316
defense response to Gram-negative bacterium	5	1.79211	0.00999507
cell migration	9	3.22581	0.0101147
positive regulation of protein tyrosine kinase activity	4	1.43369	0.0101468
cellular response to organic cyclic compound	7	2.50896	0.0104177
osteoclast differentiation	4	1.43369	0.0111111
establishment of epithelial cell apical/basal polarity	3	1.07527	0.0113552
positive regulation of phagocytosis, engulfment	3	1.07527	0.0113552
negative regulation of muscle cell apoptotic process	3	1.07527	0.0113552
positive regulation of alpha-beta T cell proliferation	3	1.07527	0.0113552
positive regulation of macrophage derived foam cell differentiation	3	1.07527	0.0113552
activation of cysteine-type endopeptidase activity	3	1.07527	0.0113552
negative regulation of cell proliferation	13	4.6595	0.0114423
response to vitamin D	4	1.43369	0.0121264
positive regulation of mitotic cell cycle	4	1.43369	0.0121264
T cell homeostasis	4	1.43369	0.0121264
response to activity	6	2.15054	0.0126671
response to steroid hormone	5	1.79211	0.0133999
activated T cell proliferation	3	1.07527	0.013492
actin polymerization or depolymerization	3	1.07527	0.013492
actin cytoskeleton organization	7	2.50896	0.0144199
regulation of apoptotic process	8	2.86738	0.0146475
tissue regeneration	4	1.43369	0.015483
phagocytosis, engulfment	4	1.43369	0.015483
cellular response to drug	6	2.15054	0.0156336
protein complex assembly	5	1.79211	0.0157572
cellular response to interferon-alpha	3	1.07527	0.0157882
regulation of cell-cell adhesion	3	1.07527	0.0157882
positive regulation of cell adhesion mediated by integrin	3	1.07527	0.0157882
negative regulation of neuron projection development	5	1.79211	0.0165971
response to cytokine	6	2.15054	0.0169397
positive regulation of tumor necrosis factor biosynthetic process	3	1.07527	0.0182385
leukocyte migration involved in inflammatory response	3	1.07527	0.0182385
positive regulation of T cell migration	3	1.07527	0.0182385
positive regulation of JNK cascade	5	1.79211	0.0192832
response to organonitrogen compound	5	1.79211	0.0192832
phosphatidylinositol-mediated signaling	4	1.43369	0.0193114
negative regulation of T cell proliferation	4	1.43369	0.0206931
ruffle organization	3	1.07527	0.0208379
negative regulation of interleukin-12 production	3	1.07527	0.0208379
positive regulation of B cell differentiation	3	1.07527	0.0208379
regulation of actin cytoskeleton reorganization	3	1.07527	0.0208379
positive regulation of fibroblast proliferation	5	1.79211	0.0212148
single organismal cell-cell adhesion	6	2.15054	0.0212861
antigen processing and presentation	4	1.43369	0.0221279
protein autophosphorylation	8	2.86738	0.0227194
nitric oxide mediated signal transduction	3	1.07527	0.0235812
cellular response to estrogen stimulus	3	1.07527	0.0235812
positive regulation of transcription factor import into nucleus	3	1.07527	0.0235812
positive regulation of glial cell proliferation	3	1.07527	0.0235812
platelet aggregation	4	1.43369	0.0236156
response to vitamin A	4	1.43369	0.0236156
cell proliferation	9	3.22581	0.024582
regulation of cell proliferation	9	3.22581	0.0256485
positive regulation of B cell proliferation	4	1.43369	0.0267498
regulation of cell migration	5	1.79211	0.027702
protein homotetramerization	5	1.79211	0.027702
cellular response to cytokine stimulus	4	1.43369	0.0283962
positive regulation of I-kappaB kinase/NF-kappaB signaling	7	2.50896	0.0284421
cellular zinc ion homeostasis	3	1.07527	0.0294806
movement of cell or subcellular component	2	0.716846	0.0298854
wound healing involved in inflammatory response	2	0.716846	0.0298854
polysaccharide assembly with MHC class II protein complex	2	0.716846	0.0298854
negative regulation of dendritic cell apoptotic process	2	0.716846	0.0298854
negative regulation of neuron projection regeneration	2	0.716846	0.0298854
macrophage colony-stimulating factor signaling pathway	2	0.716846	0.0298854
detection of molecule of bacterial origin	2	0.716846	0.0298854
intracellular signal transduction	12	4.30108	0.0299912
actin filament organization	5	1.79211	0.0300993
positive regulation of NF-kappaB transcription factor activity	6	2.15054	0.0310135
positive regulation of apoptotic process	11	3.94265	0.032332
cellular response to hydrogen peroxide	5	1.79211	0.0326155
cell-substrate adhesion	3	1.07527	0.0326272
negative regulation of B cell proliferation	3	1.07527	0.0326272
response to virus	5	1.79211	0.0352514
positive regulation of actin filament polymerization	4	1.43369	0.0355064
negative regulation of growth of symbiont in host	3	1.07527	0.0358989
circadian rhythm	6	2.15054	0.0362238
positive regulation of T cell differentiation	3	1.07527	0.0392912
inflammatory response to antigenic stimulus	3	1.07527	0.0392912
response to reactive oxygen species	3	1.07527	0.0392912
positive regulation of proteolysis	3	1.07527	0.0392912
cell-cell adhesion	8	2.86738	0.040932
positive regulation of cell proliferation	14	5.01792	0.0417044
negative regulation of gene expression	8	2.86738	0.0418214
cellular response to vitamin K	2	0.716846	0.0444927
serotonin secretion by platelet	2	0.716846	0.0444927
positive regulation of tyrosine phosphorylation of STAT protein	2	0.716846	0.0444927
monocyte aggregation	2	0.716846	0.0444927
cellular response to bacterial lipopeptide	2	0.716846	0.0444927
neutrophil activation involved in immune response	2	0.716846	0.0444927
cell adhesion	9	3.22581	0.0449163
hematopoietic progenitor cell differentiation	5	1.79211	0.0454231
intrinsic apoptotic signaling pathway in response to DNA damage	4	1.43369	0.0455561
positive regulation of osteoclast differentiation	3	1.07527	0.0464207
actin cytoskeleton reorganization	4	1.43369	0.0477177
signal transduction	16	5.73477	0.0483265
Downregulated GOs in OM vs YM
Term	Count	%	P-value
oxidation-reduction process	22	14.8649	8.55167e-09
drug metabolic process	5	3.37838	6.2152e-05
circadian regulation of gene expression	6	4.05405	7.91775e-05
response to drug	13	8.78378	0.000455943
steroid metabolic process	4	2.7027	0.00157845
gluconeogenesis	4	2.7027	0.00172717
response to cAMP	5	3.37838	0.00236172
oxidative demethylation	3	2.02703	0.00274265
response to insulin	5	3.37838	0.0076298
fatty acid metabolic process	4	2.7027	0.00940237
response to steroid hormone	4	2.7027	0.00983722
circadian rhythm	5	3.37838	0.0116292
protein import into nucleus, translocation	3	2.02703	0.0211013
isoquinoline alkaloid metabolic process	2	1.35135	0.0215722
cellular response to jasmonic acid stimulus	2	1.35135	0.0215722
regulation of neurogenesis	3	2.02703	0.0237367
response to organic substance	5	3.37838	0.0246937
response to inorganic substance	3	2.02703	0.0264996
regulation of insulin secretion	3	2.02703	0.0355117
negative regulation of protein kinase activity	4	2.7027	0.0361082
negative regulation of JAK-STAT cascade	3	2.02703	0.037114
negative regulation of transcription, DNA-templated	9	6.08108	0.0397216
negative regulation of transcription from RNA polymerase II promoter	11	7.43243	0.0445189
response to ischemia	3	2.02703	0.0455262
female pregnancy	4	2.7027	0.0468112
regulation of circadian rhythm	3	2.02703	0.0472856
regulation of potassium ion transport	2	1.35135	0.0496185
fructose 2,6-bisphosphate metabolic process	2	1.35135	0.0496185
doxorubicin metabolic process	2	1.35135	0.0496185
daunorubicin metabolic process	2	1.35135	0.0496185
negative regulation of glucocorticoid receptor signaling pathway	2	1.35135	0.0496185
Upregulated GOs in OF vs YF
Term	Count	%	P-value
aging	17	7.35931	1.32627e-06
response to drug	21	9.09091	5.83951e-06
response to estradiol	12	5.19481	3.15358e-05
phagocytosis, engulfment	6	2.5974	5.69152e-05
response to nutrient levels	9	3.8961	6.0636e-05
response to organic substance	10	4.329	9.13706e-05
negative regulation of cell growth	9	3.8961	0.00011089
phagocytosis, recognition	5	2.1645	0.000243031
innate immune response	12	5.19481	0.00031841
cell adhesion	12	5.19481	0.00031841
response to hypoxia	12	5.19481	0.00042526
response to vitamin D	5	2.1645	0.000552644
leukocyte migration involved in inflammatory response	4	1.7316	0.000559131
response to lipopolysaccharide	12	5.19481	0.000577346
neutrophil chemotaxis	6	2.5974	0.000642794
response to glucocorticoid	8	3.4632	0.00111352
response to mycotoxin	3	1.2987	0.0038115
positive regulation of cell death	5	2.1645	0.00395997
cellular response to antibiotic	4	1.7316	0.00400683
regulation of protein heterodimerization activity	3	1.2987	0.00486196
decidualization	4	1.7316	0.00541723
response to organic cyclic compound	10	4.329	0.00564345
angiogenesis	8	3.4632	0.00680023
positive regulation of blood pressure	4	1.7316	0.00770979
response to fructose	3	1.2987	0.00870538
response to organonitrogen compound	5	2.1645	0.00895945
response to glucose	6	2.5974	0.00896787
negative regulation of apoptotic process	14	6.06061	0.00963162
complement activation, classical pathway	4	1.7316	0.00975205
inflammatory response	10	4.329	0.00975219
female pregnancy	6	2.5974	0.0108142
response to vitamin A	4	1.7316	0.012921
response to toxic substance	6	2.5974	0.0142822
response to hydrogen peroxide	5	2.1645	0.0143137
response to corticosterone	4	1.7316	0.0147006
circadian rhythm	6	2.5974	0.0152533
response to thyroid hormone	3	1.2987	0.0153386
cellular glucose homeostasis	3	1.2987	0.0172481
B cell receptor signaling pathway	4	1.7316	0.0176174
positive regulation of apoptotic process	10	4.329	0.0207888
positive regulation of insulin secretion	4	1.7316	0.0219723
defense response to bacterium	6	2.5974	0.0220127
positive regulation of epidermis development	2	0.865801	0.0238093
organ regeneration	5	2.1645	0.0238107
response to activity	5	2.1645	0.0246669
response to arsenic-containing substance	3	1.2987	0.0258136
positive regulation of B cell activation	3	1.2987	0.0281745
protein homooligomerization	7	3.0303	0.0302014
response to lithium ion	3	1.2987	0.0306185
negative regulation of neurogenesis	3	1.2987	0.0331432
lactation	4	1.7316	0.0351913
carbohydrate export	2	0.865801	0.0355016
establishment of blood-retinal barrier	2	0.865801	0.0355016
drug transport across blood-brain barrier	2	0.865801	0.0355016
tryptophan catabolic process	2	0.865801	0.0355016
detection of glucose	2	0.865801	0.0355016
response to codeine	2	0.865801	0.0355016
cellular response to borneol	2	0.865801	0.0355016
response to quercetin	2	0.865801	0.0355016
cysteine biosynthetic process	2	0.865801	0.0355016
response to isoquinoline alkaloid	2	0.865801	0.0355016
positive regulation of neutrophil chemotaxis	3	1.2987	0.0357464
response to steroid hormone	4	1.7316	0.0366948
single organismal cell-cell adhesion	5	2.1645	0.0374937
cholesterol metabolic process	4	1.7316	0.0382308
cellular response to gamma radiation	3	1.2987	0.0384258
response to estrogen	5	2.1645	0.0444904
phospholipid biosynthetic process	3	1.2987	0.0469001
regulation of immune system process	2	0.865801	0.0470544
response to cyclosporin A	2	0.865801	0.0470544
daunorubicin transport	2	0.865801	0.0470544
cellular response to mycotoxin	2	0.865801	0.0470544
hormone transport	2	0.865801	0.0470544
positive regulation of response to drug	2	0.865801	0.0470544
cellular response to L-glutamate	2	0.865801	0.0470544
negative regulation of catalytic activity	4	1.7316	0.0481211
protein oligomerization	4	1.7316	0.0481211
Downregulated GOs in OF vs YF
Term	Count	%	P-value
circadian regulation of gene expression	6	5.17241	2.90587e-05
circadian rhythm	7	6.03448	7.89835e-05
drug transmembrane transport	4	3.44828	0.000242395
oxidation-reduction process	13	11.2069	0.000432705
cellular response to follicle-stimulating hormone stimulus	4	3.44828	0.000519616
response to antineoplastic agent	3	2.58621	0.000703918
rhythmic process	4	3.44828	0.000712084
response to drug	11	9.48276	0.00108275
response to nutrient	5	4.31034	0.00868673
transmembrane transport	6	5.17241	0.00963089
polyol metabolic process	2	1.72414	0.0117138
negative regulation of intestinal phytosterol absorption	2	1.72414	0.0117138
negative regulation of intestinal cholesterol absorption	2	1.72414	0.0117138
cellular response to thyroxine stimulus	2	1.72414	0.0117138
cellular response to glucose stimulus	4	3.44828	0.0155219
retinol metabolic process	3	2.58621	0.0160261
gluconeogenesis	3	2.58621	0.0160261
organ regeneration	4	3.44828	0.0164659
regulation of lipid metabolic process	3	2.58621	0.0169632
cysteine metabolic process	2	1.72414	0.0175196
sterol transport	2	1.72414	0.0232916
regulation of mitochondrial depolarization	2	1.72414	0.0232916
oncostatin-M-mediated signaling pathway	2	1.72414	0.0232916
cellular response to fibroblast growth factor stimulus	3	2.58621	0.0252576
negative regulation of extrinsic apoptotic signaling pathway	3	2.58621	0.0252576
response to nutrient levels	4	3.44828	0.0282966
response to nitrosative stress	2	1.72414	0.0290301
xanthine catabolic process	2	1.72414	0.0290301
metabolic process	4	3.44828	0.030273
regulation of circadian rhythm	3	2.58621	0.0323492
canalicular bile acid transport	2	1.72414	0.0347352
glutathione metabolic process	3	2.58621	0.037459
aging	6	5.17241	0.0381851
regulation of intestinal cholesterol absorption	2	1.72414	0.040407
antigen processing and presentation of endogenous peptide antigen via MHC class I via ER pathway, TAP-dependent	2	1.72414	0.0460459
cellular response to dexamethasone stimulus	3	2.58621	0.047081
response to steroid hormone	3	2.58621	0.0499795
Upregulated GOs in OM vs OF
Term	Count	%	P-value
leukocyte cell-cell adhesion	9	3.44828	1.21725e-09
response to drug	27	10.3448	3.20875e-08
T cell differentiation	9	3.44828	8.85175e-08
T cell activation	8	3.06513	1.99192e-07
integrin-mediated signaling pathway	11	4.21456	3.96495e-07
innate immune response	17	6.51341	9.52916e-07
neutrophil chemotaxis	9	3.44828	1.44462e-06
positive regulation of T cell proliferation	9	3.44828	3.92864e-06
organ regeneration	10	3.83142	5.4159e-06
response to nutrient levels	10	3.83142	2.93871e-05
regulation of immune response	6	2.29885	4.01579e-05
B cell receptor signaling pathway	7	2.68199	4.29574e-05
positive regulation of mitotic cell cycle	6	2.29885	7.85884e-05
positive regulation of gamma-delta T cell differentiation	4	1.53257	9.26858e-05
protein phosphorylation	20	7.66284	9.33943e-05
aging	15	5.74713	0.000159086
positive regulation of calcium-mediated signaling	5	1.91571	0.000275578
positive regulation of B cell proliferation	6	2.29885	0.000331168
phagocytosis	6	2.29885	0.000369376
negative regulation of neuron apoptotic process	10	3.83142	0.000410231
immune response	13	4.98084	0.000420094
response to ethanol	11	4.21456	0.00042144
T cell receptor signaling pathway	6	2.29885	0.000455686
defense response to virus	9	3.44828	0.000462816
cellular response to low-density lipoprotein particle stimulus	4	1.53257	0.000552935
activated T cell proliferation	4	1.53257	0.000552935
positive regulation of peptidyl-tyrosine phosphorylation	8	3.06513	0.000599228
response to mechanical stimulus	8	3.06513	0.000673156
negative thymic T cell selection	4	1.53257	0.000895976
positive regulation of type I interferon production	4	1.53257	0.00110837
immunoglobulin mediated immune response	4	1.53257	0.00110837
response to organic substance	9	3.44828	0.00142252
response to toxic substance	8	3.06513	0.00148617
cell surface receptor signaling pathway	10	3.83142	0.00163816
cellular response to organic cyclic compound	8	3.06513	0.00171519
positive regulation of protein localization to early endosome	3	1.14943	0.00192161
positive regulation of T cell activation	4	1.53257	0.00192668
regulation of cell shape	8	3.06513	0.00206217
peptidyl-tyrosine autophosphorylation	5	1.91571	0.00235833
receptor-mediated endocytosis	7	2.68199	0.00262961
negative regulation of apoptotic process	17	6.51341	0.00280041
positive regulation of protein localization to nucleus	4	1.53257	0.00304403
positive regulation of T cell differentiation	4	1.53257	0.00304403
cellular response to hypoxia	8	3.06513	0.00329946
regulation of type B pancreatic cell proliferation	3	1.14943	0.00396084
marginal zone B cell differentiation	3	1.14943	0.00396084
regulation of cell migration	6	2.29885	0.00436645
establishment of protein localization	5	1.91571	0.00459986
positive regulation of ERK1 and ERK2 cascade	9	3.44828	0.00493887
positive regulation of binding	3	1.14943	0.0052322
apoptotic process	13	4.98084	0.00588092
positive regulation of angiogenesis	7	2.68199	0.00627066
transmembrane receptor protein tyrosine kinase signaling pathway	6	2.29885	0.00634035
positive regulation of gene expression	13	4.98084	0.00659601
T cell mediated immunity	3	1.14943	0.00666488
cellular response to platelet-derived growth factor stimulus	4	1.53257	0.00769913
Fc-epsilon receptor signaling pathway	3	1.14943	0.0082541
DNA topological change	3	1.14943	0.0082541
positive regulation of protein kinase activity	5	1.91571	0.0095431
inflammatory response	11	4.21456	0.00966259
antigen processing and presentation of peptide or polysaccharide antigen via MHC class II	3	1.14943	0.00999523
positive regulation of alpha-beta T cell proliferation	3	1.14943	0.00999523
actin crosslink formation	3	1.14943	0.00999523
response to vitamin D	4	1.53257	0.010133
positive thymic T cell selection	3	1.14943	0.0118837
positive regulation of phosphatidylinositol 3-kinase signaling	5	1.91571	0.0126185
regulation of GTPase activity	5	1.91571	0.0126185
chemotaxis	5	1.91571	0.0126185
cell division	8	3.06513	0.0136136
mast cell activation	3	1.14943	0.013915
negative regulation of extrinsic apoptotic signaling pathway in absence of ligand	4	1.53257	0.0139993
mitotic spindle assembly	4	1.53257	0.0150792
homeostasis of number of cells within a tissue	4	1.53257	0.0150792
leukocyte migration involved in inflammatory response	3	1.14943	0.0160849
positive regulation of T cell migration	3	1.14943	0.0160849
DNA metabolic process	3	1.14943	0.0160849
antigen processing and presentation of exogenous peptide antigen via MHC class II	3	1.14943	0.0160849
positive regulation of fibroblast proliferation	5	1.91571	0.0170638
cell proliferation	9	3.44828	0.0173071
cell death	4	1.53257	0.0173763
negative regulation of T cell proliferation	4	1.53257	0.0173763
adaptive immune response	5	1.91571	0.0178881
positive regulation of podosome assembly	3	1.14943	0.0183889
regulation of actin cytoskeleton reorganization	3	1.14943	0.0183889
platelet aggregation	4	1.53257	0.0198579
cellular response to organic substance	4	1.53257	0.0198579
cellular process	3	1.14943	0.0208231
positive regulation of transcription factor import into nucleus	3	1.14943	0.0208231
receptor internalization	4	1.53257	0.0211681
cellular response to fibroblast growth factor stimulus	4	1.53257	0.0211681
oxidation-reduction process	17	6.51341	0.0223674
response to cAMP	5	1.91571	0.0233525
response to hydrogen peroxide	5	1.91571	0.0243511
actin filament organization	5	1.91571	0.0243511
peptidyl-tyrosine phosphorylation	6	2.29885	0.0249917
cellular response to transforming growth factor beta stimulus	5	1.91571	0.0253752
oocyte maturation	3	1.14943	0.0260652
positive regulation of GTPase activity	12	4.5977	0.0264347
interferon-beta production	2	0.766284	0.0279746
negative regulation of mast cell cytokine production	2	0.766284	0.0279746
polysaccharide assembly with MHC class II protein complex	2	0.766284	0.0279746
lymphocyte aggregation	2	0.766284	0.0279746
regulation of lymphocyte migration	2	0.766284	0.0279746
response to virus	5	1.91571	0.0286016
cellular response to cadmium ion	3	1.14943	0.0288653
cytolysis	3	1.14943	0.0288653
positive regulation of actin filament polymerization	4	1.53257	0.0300009
dephosphorylation	5	1.91571	0.0308819
cellular response to lipopolysaccharide	7	2.68199	0.0311153
response to zinc ion	4	1.53257	0.0333136
regulation of insulin secretion involved in cellular response to glucose stimulus	3	1.14943	0.0348045
inflammatory response to antigenic stimulus	3	1.14943	0.0348045
positive regulation of focal adhesion assembly	3	1.14943	0.0348045
cell growth	4	1.53257	0.0350384
hematopoietic progenitor cell differentiation	5	1.91571	0.0370395
DNA replication initiation	3	1.14943	0.0379361
lymphocyte chemotaxis	3	1.14943	0.0379361
peptidyl-serine phosphorylation	6	2.29885	0.0401393
response to glucocorticoid	6	2.29885	0.0401393
digestive tract development	4	1.53257	0.0404839
calcium ion transport	5	1.91571	0.0410492
focal adhesion assembly	3	1.14943	0.0411709
positive regulation of tyrosine phosphorylation of STAT protein	2	0.766284	0.0416682
beta selection	2	0.766284	0.0416682
serotonin secretion by platelet	2	0.766284	0.0416682
neutrophil activation involved in immune response	2	0.766284	0.0416682
positive regulation of isotype switching to IgA isotypes	2	0.766284	0.0416682
spindle checkpoint	2	0.766284	0.0416682
defense response to Gram-negative bacterium	4	1.53257	0.0443375
bone resorption	3	1.14943	0.0445055
regulation of cell size	3	1.14943	0.0445055
response to lipopolysaccharide	9	3.44828	0.0460103
positive regulation of neutrophil chemotaxis	3	1.14943	0.0479363
regulation of cell proliferation	8	3.06513	0.0484815
Downregulated GOs in OM vs OF
Term	Count	%	P-value
circadian regulation of gene expression	8	4.87805	6.5537e-07
response to folic acid	4	2.43902	0.000477245
circadian rhythm	7	4.26829	0.000489511
glucose homeostasis	7	4.26829	0.000534039
liver development	7	4.26829	0.00126105
fatty acid metabolic process	5	3.04878	0.00148913
response to organic substance	7	4.26829	0.00160517
response to organic cyclic compound	9	5.4878	0.00185201
xenobiotic metabolic process	4	2.43902	0.00187182
response to estrogen	6	3.65854	0.00222364
transmembrane transport	8	4.87805	0.00229086
positive regulation of fatty acid biosynthetic process	3	1.82927	0.00418804
response to drug	12	7.31707	0.00424718
regulation of energy homeostasis	3	1.82927	0.00492295
very long-chain fatty acid metabolic process	3	1.82927	0.00745268
white fat cell differentiation	3	1.82927	0.00745268
nitric oxide mediated signal transduction	3	1.82927	0.00745268
oxidation-reduction process	13	7.92683	0.0074572
cellular response to cadmium ion	3	1.82927	0.0104506
fatty acid transport	3	1.82927	0.0104506
long-chain fatty acid metabolic process	3	1.82927	0.0115498
steroid hormone mediated signaling pathway	4	2.43902	0.0120398
negative regulation of transcription, DNA-templated	11	6.70732	0.0124852
neurogenesis	4	2.43902	0.018432
negative regulation of transcription from RNA polymerase II promoter	13	7.92683	0.02005
lipid storage	3	1.82927	0.0205538
acyl-CoA metabolic process	3	1.82927	0.0220173
phospholipid biosynthetic process	3	1.82927	0.0235226
saturated monocarboxylic acid metabolic process	2	1.21951	0.0244361
histidine catabolic process to glutamate and formamide	2	1.21951	0.0244361
unsaturated monocarboxylic acid metabolic process	2	1.21951	0.0244361
response to lipid	3	1.82927	0.0250691
regulation of neurogenesis	3	1.82927	0.0299477
intracellular receptor signaling pathway	3	1.82927	0.0299477
detoxification of copper ion	2	1.21951	0.0324489
cellular response to diacyl bacterial lipopeptide	2	1.21951	0.0324489
adipose tissue development	3	1.82927	0.0351692
regulation of mitotic cell cycle	3	1.82927	0.0388312
T cell differentiation in thymus	3	1.82927	0.0388312
establishment of blood-brain barrier	2	1.21951	0.0403964
cellular response to organic substance	3	1.82927	0.0445816
regulation of insulin secretion	3	1.82927	0.0445816
positive regulation of transcription, DNA-templated	10	6.09756	0.0460645
fatty acid elongation, monounsaturated fatty acid	2	1.21951	0.048279
Upregulated GOs in YM vs YF
Term	Count	%	P-value
oxidation-reduction process	19	9.17874	0.000188158
response to drug	15	7.24638	0.0014658
cellular response to estradiol stimulus	5	2.41546	0.00203574
skeletal muscle fiber development	4	1.93237	0.00280486
drug metabolic process	4	1.93237	0.0038041
tissue remodeling	3	1.44928	0.0068161
regulation of fat cell differentiation	3	1.44928	0.0151593
positive regulation of peptidyl-tyrosine phosphorylation	5	2.41546	0.022905
steroid hormone mediated signaling pathway	4	1.93237	0.0233317
single organismal cell-cell adhesion	5	2.41546	0.0251529
fatty acid metabolic process	4	1.93237	0.0254852
positive regulation of apoptotic process	9	4.34783	0.027096
neuron projection morphogenesis	4	1.93237	0.0351291
phospholipid biosynthetic process	3	1.44928	0.0373038
negative regulation of cell growth	5	2.41546	0.0403496
lauric acid metabolic process	2	0.966184	0.0415416
positive regulation of calcium ion transport	3	1.44928	0.0421461
protein import into nucleus, translocation	3	1.44928	0.0421461
positive regulation of reactive oxygen species metabolic process	3	1.44928	0.0446508
arachidonic acid metabolic process	3	1.44928	0.0446508
cellular response to amino acid stimulus	4	1.93237	0.0448977
regulation of neurogenesis	3	1.44928	0.0472092
cellular response to ionizing radiation	3	1.44928	0.04982
Downregulated GOs in YM vs YF
Term	Count	%	P-value
response to estradiol	10	5.68182	9.23888e-05
transmembrane transport	10	5.68182	0.000183288
response to estrogen	7	3.97727	0.000522908
response to nutrient	7	3.97727	0.0015658
cellular response to dexamethasone stimulus	5	2.84091	0.00201082
fatty acid metabolic process	5	2.84091	0.00213943
ethanol catabolic process	3	1.70455	0.00220725
oxidation-reduction process	15	8.52273	0.00244508
xenobiotic metabolic process	4	2.27273	0.00248165
drug transport	3	1.70455	0.00282102
negative regulation of mitotic nuclear division	3	1.70455	0.00282102
response to drug	13	7.38636	0.0031865
response to organic cyclic compound	9	5.11364	0.00342186
response to nutrient levels	6	3.40909	0.00354376
lipid catabolic process	5	2.84091	0.00375138
circadian rhythm	6	3.40909	0.00492184
regulation of energy homeostasis	3	1.70455	0.00596843
aging	9	5.11364	0.00812187
retinoic acid metabolic process	3	1.70455	0.00902012
nitric oxide mediated signal transduction	3	1.70455	0.00902012
ureteric bud development	4	2.27273	0.00938839
cellular zinc ion homeostasis	3	1.70455	0.0113652
response to folic acid	3	1.70455	0.0126273
response to growth hormone	3	1.70455	0.0153249
drug transmembrane transport	3	1.70455	0.0153249
response to reactive oxygen species	3	1.70455	0.0153249
steroid hormone mediated signaling pathway	4	2.27273	0.015686
response to steroid hormone	4	2.27273	0.0179407
negative regulation of intestinal phytosterol absorption	2	1.13636	0.0180534
negative regulation of intestinal cholesterol absorption	2	1.13636	0.0180534
response to 2,3,7,8-tetrachlorodibenzodioxine	2	1.13636	0.0180534
cholesterol transport	3	1.70455	0.0182462
embryonic pattern specification	3	1.70455	0.0197879
angiogenesis	6	3.40909	0.025957
acyl-CoA metabolic process	3	1.70455	0.0264702
microglial cell activation involved in immune response	2	1.13636	0.0269583
positive regulation of ERK1 and ERK2 cascade	6	3.40909	0.0273009
epithelial cell differentiation	4	2.27273	0.0339523
olfactory nerve development	2	1.13636	0.035783
desmosome assembly	2	1.13636	0.035783
detoxification of copper ion	2	1.13636	0.035783
oncostatin-M-mediated signaling pathway	2	1.13636	0.035783
sterol transport	2	1.13636	0.035783
regulation of lipid metabolic process	3	1.70455	0.0379269
tissue regeneration	3	1.70455	0.0399909
cellular response to glucose stimulus	4	2.27273	0.0472047
organ regeneration	4	2.27273	0.0498507
