# Supplementary material for: Regulation of Circadian Genes Nr1d1 and Nr1d2 in Sex-Different Manners during Liver Aging
Source: Int J Mol Sci. 2022 Sep 2;23(17):10032. doi: 10.3390/ijms231710032 (PMC9456386; doi:10.3390/ijms231710032)
Supplement: Supplementary file 1 [file ijms-23-10032-s001.zip › Table S3.xlsx]

## Sheet: Sheet1
Upregulated KEGGs in OM vs YM
Term	Count	%	p-value
Natural killer cell mediated cytotoxicity	12	4.30108	3.38465e-06
Hematopoietic cell lineage	11	3.94265	4.49944e-06
Rheumatoid arthritis	10	3.58423	6.84773e-05
Cell cycle	11	3.94265	0.000204815
Viral myocarditis	9	3.22581	0.000395964
Tuberculosis	12	4.30108	0.000965507
Regulation of actin cytoskeleton	13	4.6595	0.00124186
Fc gamma R-mediated phagocytosis	8	2.86738	0.00144145
Cell adhesion molecules (CAMs)	11	3.94265	0.00218797
Fc epsilon RI signaling pathway	7	2.50896	0.00238853
Antigen processing and presentation	8	2.86738	0.0030785
Asthma	5	1.79211	0.00310799
Osteoclast differentiation	9	3.22581	0.0040638
Staphylococcus aureus infection	6	2.15054	0.00419477
HTLV-I infection	14	5.01792	0.00485176
Jak-STAT signaling pathway	9	3.22581	0.00534545
Cytokine-cytokine receptor interaction	11	3.94265	0.00618937
Proteoglycans in cancer	11	3.94265	0.00662942
MicroRNAs in cancer	9	3.22581	0.00751004
Leukocyte transendothelial migration	8	2.86738	0.00855984
Inflammatory bowel disease (IBD)	6	2.15054	0.00920731
B cell receptor signaling pathway	6	2.15054	0.0117626
Leishmaniasis	6	2.15054	0.0139693
Phagosome	10	3.58423	0.0145883
Type I diabetes mellitus	6	2.15054	0.017323
T cell receptor signaling pathway	7	2.50896	0.017941
Retinol metabolism	6	2.15054	0.024399
Epstein-Barr virus infection	8	2.86738	0.0278345
Malaria	5	1.79211	0.0293473
Progesterone-mediated oocyte maturation	6	2.15054	0.0317644
DNA replication	4	1.43369	0.0340603
Primary immunodeficiency	4	1.43369	0.0365407
Central carbon metabolism in cancer	5	1.79211	0.037999
Graft-versus-host disease	5	1.79211	0.0418277
Downregulated KEGGs in OM vs YM
Term	Count	%	p-value
Steroid hormone biosynthesis	11	7.43243	1.15853e-09
Metabolic pathways	24	16.2162	0.000230922
Retinol metabolism	6	4.05405	0.000668757
Chemical carcinogenesis	6	4.05405	0.00101658
Linoleic acid metabolism	4	2.7027	0.0049939
Transcriptional misregulation in cancer	6	4.05405	0.011447
Drug metabolism - other enzymes	4	2.7027	0.0118631
Circadian rhythm	3	2.02703	0.0266627
Peroxisome	4	2.7027	0.0355373
Upregulated KEGGs in OF vs YF
Term	Count	%	p-value
Maturity onset diabetes of the young	4	1.7316	0.00529129
Peroxisome	6	2.5974	0.00532639
Cell adhesion molecules (CAMs)	8	3.4632	0.00780012
Phagosome	8	3.4632	0.0141412
Glycine, serine and threonine metabolism	4	1.7316	0.0147398
Metabolic pathways	26	11.2554	0.0280535
Viral myocarditis	5	2.1645	0.0315131
MicroRNAs in cancer	6	2.5974	0.0414327
Downregulated KEGGs in OF vs YF
Term	Count	%	p-value
Drug metabolism - cytochrome P450	7	6.03448	1.78197e-05
Nicotinate and nicotinamide metabolism	5	4.31034	8.17308e-05
Glutathione metabolism	6	5.17241	8.51436e-05
Metabolism of xenobiotics by cytochrome P450	6	5.17241	0.000209223
Bile secretion	6	5.17241	0.000223724
ABC transporters	5	4.31034	0.000481378
Metabolic pathways	22	18.9655	0.000515004
Pentose and glucuronate interconversions	4	3.44828	0.00214074
Chemical carcinogenesis	5	4.31034	0.00557706
Circadian rhythm	3	2.58621	0.0230196
Steroid hormone biosynthesis	4	3.44828	0.0256554
Galactose metabolism	3	2.58621	0.025986
Retinol metabolism	4	3.44828	0.0273261
Fructose and mannose metabolism	3	2.58621	0.034031
Tyrosine metabolism	3	2.58621	0.0374874
Upregulated KEGGs in OM vs OF
Term	Count	%	p-value
Natural killer cell mediated cytotoxicity	16	6.13027	1.88812e-10
Cell adhesion molecules (CAMs)	13	4.98084	6.4694e-05
Cell cycle	11	4.21456	9.86379e-05
Rheumatoid arthritis	9	3.44828	0.000217253
Leukocyte transendothelial migration	10	3.83142	0.000264395
Hematopoietic cell lineage	8	3.06513	0.00069339
Viral myocarditis	8	3.06513	0.00120796
Fc epsilon RI signaling pathway	7	2.68199	0.00152594
Tuberculosis	11	4.21456	0.0017261
Regulation of actin cytoskeleton	12	4.5977	0.00195085
Staphylococcus aureus infection	6	2.29885	0.00287177
T cell receptor signaling pathway	8	3.06513	0.0029372
Amoebiasis	8	3.06513	0.00420931
Primary immunodeficiency	5	1.91571	0.00435378
Antigen processing and presentation	7	2.68199	0.00831799
Phagosome	10	3.83142	0.00848607
Osteoclast differentiation	8	3.06513	0.00900674
Leishmaniasis	6	2.29885	0.00979771
Intestinal immune network for IgA production	5	1.91571	0.0102254
Focal adhesion	10	3.83142	0.0142315
HTLV-I infection	12	4.5977	0.0160641
Asthma	4	1.53257	0.0182719
Fc gamma R-mediated phagocytosis	6	2.29885	0.0190628
Malaria	5	1.91571	0.0220903
Progesterone-mediated oocyte maturation	6	2.29885	0.0227827
DNA replication	4	1.53257	0.0271825
Inflammatory bowel disease (IBD)	5	1.91571	0.0302508
Platelet activation	7	2.68199	0.0362903
B cell receptor signaling pathway	5	1.91571	0.0365596
Adherens junction	5	1.91571	0.0435726
MicroRNAs in cancer	7	2.68199	0.0459449
Downregulated KEGGs in OM vs OF
Term	Count	%	p-value
Retinol metabolism	7	4.26829	0.000215168
Circadian rhythm	5	3.04878	0.000246931
Peroxisome	6	3.65854	0.00188048
Chemical carcinogenesis	6	3.65854	0.00253939
Ascorbate and aldarate metabolism	4	2.43902	0.00268608
Fatty acid elongation	4	2.43902	0.00330555
Biosynthesis of unsaturated fatty acids	4	2.43902	0.00330555
Metabolic pathways	24	14.6341	0.0051699
Metabolism of xenobiotics by cytochrome P450	5	3.04878	0.00602415
Drug metabolism - cytochrome P450	5	3.04878	0.00633387
Steroid hormone biosynthesis	5	3.04878	0.0100277
Drug metabolism - other enzymes	4	2.43902	0.0205049
Histidine metabolism	3	1.82927	0.0236879
Pentose and glucuronate interconversions	3	1.82927	0.0462385
PPAR signaling pathway	4	2.43902	0.046351
Upregulated KEGGs in YM vs YF
Term	Count	%	p-value
Steroid hormone biosynthesis	6	2.89855	0.00350381
Metabolic pathways	28	13.5266	0.00408505
Bladder cancer	4	1.93237	0.0138166
PPAR signaling pathway	5	2.41546	0.0161088
Choline metabolism in cancer	5	2.41546	0.0387217
Focal adhesion	7	3.38164	0.0496291
Downregulated KEGGs in YM vs YF
Term	Count	%	p-value
Bile secretion	8	4.54545	2.18079e-05
Drug metabolism - cytochrome P450	6	3.40909	0.00163459
ABC transporters	5	2.84091	0.00243097
Steroid hormone biosynthesis	6	3.40909	0.00292533
Retinol metabolism	6	3.40909	0.00325272
Butanoate metabolism	4	2.27273	0.00454638
Chemical carcinogenesis	6	3.40909	0.00482976
Metabolic pathways	26	14.7727	0.00904754
Metabolism of xenobiotics by cytochrome P450	5	2.84091	0.0101174
Fat digestion and absorption	4	2.27273	0.0107301
Drug metabolism - other enzymes	4	2.27273	0.0301754
Ascorbate and aldarate metabolism	3	1.70455	0.041989
Biosynthesis of unsaturated fatty acids	3	1.70455	0.0478204
Fatty acid elongation	3	1.70455	0.0478204
