# Supplementary material for: Regulation of Circadian Genes Nr1d1 and Nr1d2 in Sex-Different Manners during Liver Aging
Source: Int J Mol Sci. 2022 Sep 2;23(17):10032. doi: 10.3390/ijms231710032 (PMC9456386; doi:10.3390/ijms231710032)
Supplement: Supplementary file 1 [file ijms-23-10032-s001.zip › Table S4.xlsx]

## Sheet: Sheet1
Gene	Forward (5’-3’)	Reverse (3’-5’)
Nr1d1	AATGCCAATCATGCATCAGGTA	ATTCAGTGCTTCATTATGACGC
Nr1d2	GAATTCGGTTGTACCACAAGAC	AGGTAAAGACGCTTTATGGACA
Arntl	TATCACACTACGAAGTCGATGG	CGGCAATCATTCGACCTATTTT
Clock	GAGGTCATCCTTCAGTAGTCAG	TGAAAGCTGAAACTGTGACATG
Cry1	CCTTGATGCCAATCTACGAAAG	AAAGGCTCAGAATCGTACTCAA
Cry2	AAAACCACATGGGGAATAGACT	GTTTCTTTCACCAGTTCAGACC
Per1	AACATTCCTAACACAACCAAGC	CTGCTGACGACGTATCTTTCTT
Per2	CTCTGACACATCCCAGTCTAG	GTCCCTGGTGTGGATACTATTC
Rora	CAATATACCCAGACATTGTGCG	ACTCCAGATGTTCTAGAAGTGC
Rorc	GTGGAGCATCTGCAATACAATT	CAATGTCAGTGCTGAAGAGTTC
